# Supplementary material for: Identifying novel proteins for migraine by integrating proteomes from blood and CSF with genome‐wide association data
Source: CNS Neurosci Ther. 2024 Jun 19;30(6):e14817. doi: 10.1111/cns.14817 (PMC11186850; doi:10.1111/cns.14817)
Supplement: Supplementary file 2 — Table S1.–S17. [file CNS-30-e14817-s001.xlsx]

## Sheet: Supplementary Table Legends
Supplementary Table Legends
Supplementary Table 1	Characteristics of included datasets.
Supplementary Table 2	Characteristics of included genetic instruments
Supplementary Table 3	Characteristics of included genetic instruments using the UK Biobank Pharma Proteomics Project
Supplementary Table 4	Characteristics of included genetic instruments using the CSF data
Supplementary Table 5	MR Analysis results for suggestive associations, along with the results of sensitivity analyses and co-localization analyses
Supplementary Table 6	MR analysis results for all of the included proteins
Supplementary Table 7	Generalized summary-data-based MR analyses results
Supplementary Table 8	MR analyses using R^2 = 0.1 using R^2 = 0.1 with linkage disequilibrium taken into account
Supplementary Table 9a	Sensitivity MR analysis using SNPs that were not associated with potential confounders
Supplementary Table 9b	Potential confounders that identified from the PhenoScanner V2 database
Supplementary Table 10	Co-localization analyses
Supplementary Table 11	Reverse MR analyses
Supplementary Table 12	MR analyses using pQTLs from the UK Biobank Pharma Proteomics Project
Supplementary Table 13	MR analyses using the CSF pQTLs
Supplementary Table 14a	Protein-protein interaction enrichment
Supplementary Table 14b	Functional enrichment analysis
Supplementary Table 14c	The names, domains and descriptions of the 23 proteins
Supplementary Table 15a	Druggability evaluation using the drug-gene interaction database (DGIdb)
Supplementary Table 15b	Druggability evaluation using the the Open Targets Platform
Supplementary Table 16	Target safety assessments
Supplementary Table 17	Causal effects of identified proteins on circulating C-reactive protein levels, schizophrenia risk, and major depressive disorder risk

## Sheet: STable1
Supplementary Table 1 Characteristics of included datasets.
Trait	pQTL platform	Study	PMID	Data source	Sample size, n	Female, %	Population	Age, years
Exposure
plasma pQTLs	SomaScan	Zhang et al. 2022 (ARIC)	35501419	Atherosclerosis Risk in Communities (ARIC)	7213	0.5246	European Americans	≤55,(25.32%); 56-60 (26.06%); 61-65 (25.16%); >65 (23.46%)
plasma pQTLs	SomaScan	Ferkingstad et al. 2022 (decode)	34857953	The Icelandic Cancer Project (52%); deCODE genetics (48%)	35559	0.57	Europeans	55±17 years
CSF pQTLs	SomaScan	Cruchaga et al. 2023	https://doi.org/10.21203/rs.3.rs-2814616/v1	Six cohorts	3107	0.5004	Europeans	67.35 years
plasma pQTLs	Olink Explore 3072	UK-PPP (discovery cohort)	37794186	UK biobank	34557	~54%	Europeans	~56 years
Outcome
Any migraine	Not Applicable	Bjornsdottir et al. 2023	37884687	Six cohorts	79,495 cases and 1,259,808 controls	Not available	Europeans	Not available
Migraine with aura	Not Applicable	Bjornsdottir et al. 2023	37884687	Five cohorts	16,603 cases and 1,336,517 controls	Not available	Europeans	Not available
Migraine without aura	Not Applicable	Bjornsdottir et al. 2023	37884687	Five cohorts	11,718 cases and 1,330,747 controls	Not available	Europeans	Not available
Visual disturbances	Not Applicable	Bjornsdottir et al. 2023	37884687	Three cohorts	30,297 cases and 86,134 controls	Not available	Europeans	Not available
Bad and recurrent migraine headaches	Not Applicable	Bjornsdottir et al. 2023	37884687	Three cohorts	51,803 cases and 123,732 controls	Not available	Europeans	Not available

## Sheet: STable2
Supplementary Table 2 Characteristics of included genetic instruments
Outcome	Exposure	id.exposure	Protein_shortname	Protein_fullname	UniProt	SNP	chr	pos (GRCh38)	effect_allele	other_allele	beta.exposure	se.exposure	pval.exposure	eaf.exposure	samplesize.exposure	Variance explained	F statistic	beta.outcome	se.outcome	pval.outcome	eaf.outcome	samplesize.outcome	ncase.outcome	ncontrol.outcome	steiger_dir	steiger_pval
Migraine_AllType	A1BG	16561_9:Ferkingstad et al.	Alpha-1B-glycoprotein	Alpha-1B-glycoprotein	P04217	rs59054150	19	58338975	C	G	-0.7352	0.015739	1e-200	0.04804	35157	0.0494382	2181.89	-0.00859685	0.0142743	0.547	0.044	1339300	79495	1259805	TRUE	0
Migraine_AllType	A1BG	16561_9:Ferkingstad et al.	Alpha-1B-glycoprotein	Alpha-1B-glycoprotein	P04217	rs62114673	19	58578696	A	G	-0.4611	0.035905	9.489e-38	0.01318	35157	0.00553062	164.913	0.00689617	0.0242366	0.776	0.015017	1339300	79495	1259805	TRUE	1.61771e-36
Migraine_AllType	A1BG	16561_9:Ferkingstad et al.	Alpha-1B-glycoprotein	Alpha-1B-glycoprotein	P04217	rs138953053	19	57917527	G	A	-0.1818	0.021312	1.457e-17	0.03963	35164	0.00251582	72.7637	0.0188021	0.0179916	0.296	0.026167	1339300	79495	1259805	TRUE	1.58158e-16
Migraine_AllType	A1BG	16561_9:Ferkingstad et al.	Alpha-1B-glycoprotein	Alpha-1B-glycoprotein	P04217	rs260441	19	58229804	A	G	0.0645	0.008765	1.853e-13	0.34192	35167	0.0018722	54.1491	-0.00250313	0.00615003	0.684	0.355617	1339300	79495	1259805	TRUE	6.16437e-13
Migraine_AllType	A1BG	16561_9:Zhang et al.	Alpha-1B-glycoprotein	Alpha-1B-glycoprotein	P04217	rs1268538	19	58341997	T	C	-1.12335	0.0369558	4.5426e-191	0.047553	7213	0.114309	923.729	-0.00959589	0.0142269	0.5	0.043867	1339300	79495	1259805	TRUE	3.6472e-193
Migraine_AllType	A2M	3708_62:Ferkingstad et al.	a2-Macroglobulin	Alpha-2-macroglobulin	P01023	rs226379	12	9115989	C	T	-0.0982	0.008654	7.595e-30	0.34878	35387	0.00438059	128.755	0.00819632	0.00607112	0.177	0.367033	1339300	79495	1259805	TRUE	4.95707e-28
Migraine_AllType	A2M	3708_62:Ferkingstad et al.	a2-Macroglobulin	Alpha-2-macroglobulin	P01023	rs142799933	12	9530722	G	A	-0.2024	0.029368	5.51e-12	0.01631	35385	0.00131451	47.495	0.0183015	0.0371214	0.621999	0.015333	1339300	79495	1259805	TRUE	1.79642e-11
Migraine_AllType	A2M	3708_62:Zhang et al.	a2-Macroglobulin	Alpha-2-macroglobulin	P01023	rs226393	12	9103235	T	G	-0.161404	0.0172044	8.53396e-21	0.351795	7213	0.0118812	87.9891	0.00760104	0.00611684	0.214	0.365467	1339300	79495	1259805	TRUE	2.36109e-20
Migraine_AllType	A2M	3708_62:Zhang et al.	a2-Macroglobulin	Alpha-2-macroglobulin	P01023	rs1017301	12	9210335	C	A	0.115078	0.0178008	1.08089e-10	0.321849	7213	0.00578087	41.7816	-0.0144032	0.00627434	0.0217	0.324283	1339300	79495	1259805	TRUE	3.56654e-10
Migraine_AllType	A2ML1	15482_12:Ferkingstad et al.	A2ML1	Alpha-2-macroglobulin-like protein 1	A8K2U0	rs1558526	12	8857224	A	G	-0.2436	0.009618	1.567e-141	0.21815	35386	0.0202425	641.447	0.0117013	0.00692965	0.0912998	0.230733	1339300	79495	1259805	TRUE	3.45577e-134
Migraine_AllType	A2ML1	15482_12:Ferkingstad et al.	A2ML1	Alpha-2-macroglobulin-like protein 1	A8K2U0	rs16861	12	9206648	C	T	-0.0873	0.014661	2.605e-09	0.07891	35387	0.00110788	35.4549	0.00750179	0.0107926	0.487	0.080033	1339300	79495	1259805	TRUE	8.18071e-09
Migraine_AllType	A2ML1	15482_12:Zhang et al.	A2ML1	Alpha-2-macroglobulin-like protein 1	A8K2U0	rs1558526	12	8857224	A	G	-0.262192	0.018951	5.51167e-43	0.249341	7213	0.0257339	191.361	0.0117013	0.00692965	0.0912998	0.230733	1339300	79495	1259805	TRUE	3.42436e-42
Migraine_AllType	A4GALT	8759_29:Ferkingstad et al.	a1,4-Galactosyltransferase	Lactosylceramide 4-alpha-galactosyltransferase	Q9NPC4	rs2143921	22	42745453	G	T	-0.274	0.007952	1e-200	0.51205	35374	0.0375162	1187.2	-0.00489799	0.0058569	0.403	0.514933	1339300	79495	1259805	TRUE	8.7988e-249
Migraine_AllType	A4GALT	8759_29:Ferkingstad et al.	a1,4-Galactosyltransferase	Lactosylceramide 4-alpha-galactosyltransferase	Q9NPC4	rs130396	22	42696845	C	A	0.0876	0.008492	5.956e-25	0.34665	35375	0.00347596	106.405	-0.0122953	0.00625124	0.0492006	0.330317	1339300	79495	1259805	TRUE	6.14482e-23
Migraine_AllType	A4GALT	8759_29:Ferkingstad et al.	a1,4-Galactosyltransferase	Lactosylceramide 4-alpha-galactosyltransferase	Q9NPC4	rs135017	22	43102276	T	C	0.0576	0.008262	3.135e-12	0.39542	35373	0.00158631	48.6015	-0.0131967	0.00596726	0.0269998	0.429867	1339300	79495	1259805	TRUE	6.80934e-11
Migraine_AllType	A4GALT	8759_29:Ferkingstad et al.	a1,4-Galactosyltransferase	Lactosylceramide 4-alpha-galactosyltransferase	Q9NPC4	rs138940	22	43176644	T	C	-0.0476	0.008149	5.18e-09	0.56181	35371	0.00111557	34.1178	0.00230265	0.00608234	0.705	0.51545	1339300	79495	1259805	TRUE	1.17248e-08
Migraine_AllType	A4GALT	8759_29:Zhang et al.	a1,4-Galactosyltransferase	Lactosylceramide 4-alpha-galactosyltransferase	Q9NPC4	rs8138197	22	42718545	A	G	-0.372678	0.0161511	1.01695e-113	0.4817	7213	0.0693514	532.283	-0.00619918	0.005883	0.292	0.4849	1339300	79495	1259805	TRUE	1.19926e-113
Migraine_AllType	A4GALT	8759_29:Zhang et al.	a1,4-Galactosyltransferase	Lactosylceramide 4-alpha-galactosyltransferase	Q9NPC4	rs2413707	22	42645483	A	G	0.0974933	0.0172995	1.8101e-08	0.345279	7213	0.0042974	31.7513	-0.005103	0.00611505	0.404	0.3604	1339300	79495	1259805	TRUE	2.78956e-08
Migraine_AllType	ABHD10	17370_186:Ferkingstad et al.	ABHDA	Mycophenolic acid acyl-glucuronide esterase, mitochondrial	Q9NUJ1	rs13091880	3	111927205	T	C	0.0481	0.008129	3.279e-09	0.61451	35357	0.00109613	35.0099	-0.0044003	0.00591601	0.457	0.58185	1339300	79495	1259805	TRUE	1.06519e-08
Migraine_AllType	ABHD10	17370_186:Zhang et al.	ABHDA	Mycophenolic acid acyl-glucuronide esterase, mitochondrial	Q9NUJ1	rs57797651	3	111994785	G	A	-0.125478	0.0207362	1.51006e-09	0.20061	7213	0.00504983	36.6063	0.00469894	0.00744609	0.528	0.191917	1339300	79495	1259805	TRUE	2.19863e-09
Migraine_AllType	ABLIM3	13578_98:Ferkingstad et al.	ABLM3	Actin-binding LIM protein 3	O94929	rs114464628	5	149154161	A	G	-0.2726	0.019185	8.052e-46	0.0443	35354	0.00629227	201.885	-0.0268985	0.0158508	0.0896995	0.036167	1339300	79495	1259805	TRUE	5.92213e-43
Migraine_AllType	ABLIM3	13578_98:Zhang et al.	ABLM3	Actin-binding LIM protein 3	O94929	rs114464628	5	149154161	A	G	-0.311998	0.0459482	1.20875e-11	0.0341051	7213	0.00641332	46.0942	-0.0268985	0.0158508	0.0896995	0.036167	1339300	79495	1259805	TRUE	3.15325e-11
Migraine_AllType	ACAA1	17782_23:Ferkingstad et al.	THIK	3-ketoacyl-CoA thiolase, peroxisomal	P09110	rs114563337	3	38233012	A	G	-0.5985	0.016626	1e-200	0.06214	35357	0.0417511	1295.77	0.0161981	0.0142902	0.257	0.044383	1339300	79495	1259805	TRUE	1.96346e-270
Migraine_AllType	ACAA1	17782_23:Ferkingstad et al.	THIK	3-ketoacyl-CoA thiolase, peroxisomal	P09110	rs2685096	3	37772103	C	A	-0.0809	0.008451	1.04e-21	0.36921	35357	0.00304849	91.6339	0.00320486	0.00621348	0.606001	0.328917	1339300	79495	1259805	TRUE	7.84377e-21
Migraine_AllType	ACAA1	17782_23:Ferkingstad et al.	THIK	3-ketoacyl-CoA thiolase, peroxisomal	P09110	rs61095322	3	38126634	C	A	-0.1777	0.019487	7.602e-20	0.04449	35357	0.00268474	83.1496	-0.00999983	0.0136253	0.463	0.052117	1339300	79495	1259805	TRUE	6.73009e-19
Migraine_AllType	ACAA1	17782_23:Zhang et al.	THIK	3-ketoacyl-CoA thiolase, peroxisomal	P09110	rs2229528	3	38125604	G	A	-0.714983	0.0396133	2.91962e-71	0.0438791	7213	0.0428935	325.678	0.0199987	0.0136537	0.143	0.0483	1339300	79495	1259805	TRUE	1.52247e-70
Migraine_AllType	ACADM	17333_20:Ferkingstad et al.	ACADM	Medium-chain specific acyl-CoA dehydrogenase, mitochondrial	P11310	rs11161468	1	75726897	T	C	0.2255	0.008613	4.364e-151	0.30144	35356	0.0214155	685.425	0.00679685	0.0064235	0.29	0.29745	1339300	79495	1259805	TRUE	2.02596e-144
Migraine_AllType	ACADM	17333_20:Zhang et al.	ACADM	Medium-chain specific acyl-CoA dehydrogenase, mitochondrial	P11310	rs7534754	1	75719623	A	G	0.316964	0.017587	4.61335e-71	0.304242	7213	0.0425331	324.725	0.00669752	0.00636911	0.293	0.298317	1339300	79495	1259805	TRUE	1.40645e-70
Migraine_AllType	ACADVL	19262_219:Ferkingstad et al.	ACADV	Very long-chain specific acyl-CoA dehydrogenase, mitochondrial	P49748	rs507506	17	7215003	G	A	-0.0482	0.00792	1.157e-09	0.55807	35376	0.00114595	37.0356	0.012599	0.00598231	0.0351998	0.587933	1339300	79495	1259805	TRUE	1.44549e-08
Migraine_AllType	ACADVL	19262_219:Zhang et al.	ACADV	Very long-chain specific acyl-CoA dehydrogenase, mitochondrial	P49748	rs446994	17	7213534	C	A	0.0969528	0.0168895	9.82651e-09	0.414113	7213	0.00456125	32.9433	-0.0124978	0.00600459	0.0373999	0.412417	1339300	79495	1259805	TRUE	2.58888e-08
Migraine_AllType	ACAN	3280_49:Ferkingstad et al.	Aggrecan	Aggrecan core protein	P16112	rs34949187	15	88843421	A	G	-0.1415	0.010752	1.491e-39	0.16378	35355	0.00548434	173.185	0.00370313	0.00791778	0.64	0.169	1339300	79495	1259805	TRUE	4.27985e-38
Migraine_AllType	ACAN	3280_49:Ferkingstad et al.	Aggrecan	Aggrecan core protein	P16112	rs12441312	15	88710195	C	G	0.0872	0.009942	1.775e-18	0.20578	35353	0.00248546	76.9238	-0.00140098	0.00783018	0.858	0.181633	1339300	79495	1259805	TRUE	6.39996e-18
Migraine_AllType	ACAN	3280_49:Zhang et al.	Aggrecan	Aggrecan core protein	P16112	rs34949187	15	88843421	A	G	-0.219758	0.0216866	5.68378e-24	0.172397	7213	0.0137807	102.656	0.00370313	0.00791778	0.64	0.169	1339300	79495	1259805	TRUE	9.56329e-24
Migraine_AllType	ACAN	3280_49:Zhang et al.	Aggrecan	Aggrecan core protein	P16112	rs12594617	15	88715387	G	C	0.189913	0.0207819	8.10418e-20	0.19756	7213	0.0114354	83.4869	-0.00399798	0.00739975	0.589	0.190283	1339300	79495	1259805	TRUE	1.36614e-19
Migraine_AllType	ACAT1	19197_95:Ferkingstad et al.	THIL	Acetyl-CoA acetyltransferase, mitochondrial	P24752	rs112087419	11	108127399	A	G	0.1137	0.01008	1.66e-29	0.1911	35356	0.00399675	127.226	0.0100988	0.00761879	0.185	0.179967	1339300	79495	1259805	TRUE	9.87416e-28
Migraine_AllType	ACAT1	19197_95:Zhang et al.	THIL	Acetyl-CoA acetyltransferase, mitochondrial	P24752	rs12577790	11	108115500	A	C	-0.135155	0.0194316	3.82401e-12	0.238736	7213	0.00663968	48.3645	0.0009995	0.00691056	0.885	0.242283	1339300	79495	1259805	TRUE	4.6124e-12
Migraine_AllType	ACAT2	17341_89:Ferkingstad et al.	THIC	Acetyl-CoA acetyltransferase, cytosolic	Q9BWD1	rs35756460	6	159793061	A	G	-0.2582	0.008092	1e-200	0.55235	35390	0.0329682	1018.07	-0.0106036	0.00592268	0.0734007	0.553633	1339300	79495	1259805	TRUE	9.16925e-212
Migraine_AllType	ACAT2	17341_89:Ferkingstad et al.	THIC	Acetyl-CoA acetyltransferase, cytosolic	Q9BWD1	rs151149709	6	159906102	C	T	0.1328	0.020685	1.362e-10	0.03932	35389	0.00133235	41.2155	-0.0243952	0.0177365	0.169	0.029467	1339300	79495	1259805	TRUE	9.66962e-10
Migraine_AllType	ACAT2	17341_89:Zhang et al.	THIC	Acetyl-CoA acetyltransferase, cytosolic	Q9BWD1	rs25683	6	159775311	A	G	0.344014	0.0164861	6.1277e-94	0.418688	7213	0.0576079	435.307	0.00960374	0.0059583	0.107	0.421883	1339300	79495	1259805	TRUE	2.93902e-93
Migraine_AllType	ACE	10714_7:Ferkingstad et al.	ACE	Angiotensin-converting enzyme	P12821	rs4968653	17	63501737	C	T	-0.473	0.006103	1e-200	0.57346	35355	0.10945	6006.35	-0.011296	0.00598714	0.0591998	0.539767	1339300	79495	1259805	TRUE	0
Migraine_AllType	ACE	10714_7:Ferkingstad et al.	ACE	Angiotensin-converting enzyme	P12821	rs76703981	17	63013165	T	C	-0.4437	0.021784	3.232e-92	0.03715	35357	0.014084	414.838	-0.0143018	0.0182405	0.433	0.028183	1339300	79495	1259805	TRUE	1.87388e-88
Migraine_AllType	ACE	10714_7:Ferkingstad et al.	ACE	Angiotensin-converting enzyme	P12821	rs139119668	17	63295385	C	T	0.2772	0.024035	8.99e-31	0.03036	35357	0.00452406	133.007	0.0133011	0.0197664	0.501	0.021483	1339300	79495	1259805	TRUE	1.87991e-29
Migraine_AllType	ACE	10714_7:Ferkingstad et al.	ACE	Angiotensin-converting enzyme	P12821	rs67789591	17	63296507	A	G	0.2207	0.022575	1.422e-22	0.03528	35357	0.00331562	95.5707	0.00600195	0.0204368	0.768999	0.0241	1339300	79495	1259805	TRUE	8.15764e-22
Migraine_AllType	ACE	10714_7:Ferkingstad et al.	ACE	Angiotensin-converting enzyme	P12821	rs78446857	17	63253499	A	C	0.2708	0.032942	2.025e-16	0.01626	35357	0.002346	67.5729	0.0291995	0.0241693	0.227	0.014783	1339300	79495	1259805	TRUE	2.42456e-15
Migraine_AllType	ACE	10714_7:Ferkingstad et al.	ACE	Angiotensin-converting enzyme	P12821	rs145535812	17	63992225	T	C	0.1908	0.023563	5.614e-16	0.03214	35350	0.00226488	65.5648	0.00410158	0.0204451	0.841	0.020617	1339300	79495	1259805	TRUE	1.75297e-15
Migraine_AllType	ACE	10714_7:Zhang et al.	ACE	Angiotensin-converting enzyme	P12821	rs4325	17	63485839	A	C	-0.732162	0.0141495	1e-200	0.463122	7213	0.266573	2676.77	-0.00999983	0.00587985	0.089	0.473067	1339300	79495	1259805	TRUE	0
Migraine_AllType	ACE	10714_7:Zhang et al.	ACE	Angiotensin-converting enzyme	P12821	rs137988421	17	63725895	A	C	0.358053	0.0465555	1.65531e-14	0.031471	7213	0.00781534	59.1333	0.0227981	0.0177104	0.198	0.026667	1339300	79495	1259805	TRUE	3.90761e-14
Migraine_AllType	ACOT13	17675_17:Ferkingstad et al.	ACO13	Acyl-coenzyme A thioesterase 13	Q9NPJ3	rs112965562	6	24682169	A	T	-0.2118	0.030719	5.399e-12	0.01735	35380	0.00152961	47.535	0.0304031	0.0227282	0.181	0.016983	1339300	79495	1259805	TRUE	4.4263e-11
Migraine_AllType	ACOT13	17675_17:Zhang et al.	ACO13	Acyl-coenzyme A thioesterase 13	Q9NPJ3	rs4544900	6	24677760	T	C	0.276588	0.0189966	2.365e-47	0.254194	7213	0.029006	211.931	-0.0110003	0.00678576	0.105	0.25435	1339300	79495	1259805	TRUE	1.44174e-46
Migraine_AllType	ACP1	3858_5:Ferkingstad et al.	PPAC	Low molecular weight phosphotyrosine protein phosphatase	P24666	rs115627107	2	350582	C	T	0.4943	0.015084	1e-200	0.07648	35300	0.0345148	1073.8	-0.0037972	0.0119169	0.75	0.069483	1339300	79495	1259805	TRUE	1.56953e-226
Migraine_AllType	ACP1	3858_5:Ferkingstad et al.	PPAC	Low molecular weight phosphotyrosine protein phosphatase	P24666	rs55864695	2	39555	T	C	-0.4726	0.014168	1e-200	0.08901	35321	0.0362218	1112.62	0.0082955	0.0101118	0.412	0.095333	1339300	79495	1259805	TRUE	1.98708e-233
Migraine_AllType	ACP1	3858_5:Ferkingstad et al.	PPAC	Low molecular weight phosphotyrosine protein phosphatase	P24666	rs200115325	2	189314	CAT	C	-0.4738	0.020138	2.101e-122	0.04202	35318	0.0180731	553.519	-0.0235041	0.0180962	0.194	0.027817	1339300	79495	1259805	TRUE	1.34208e-116
Migraine_AllType	ACP1	3858_5:Ferkingstad et al.	PPAC	Low molecular weight phosphotyrosine protein phosphatase	P24666	rs140791201	2	268169	A	G	0.6703	0.03608	4.814e-77	0.01348	35304	0.0119499	345.128	0.0308007	0.0291693	0.291	0.01085	1339300	79495	1259805	TRUE	1.58833e-73
Migraine_AllType	ACP1	3858_5:Ferkingstad et al.	PPAC	Low molecular weight phosphotyrosine protein phosphatase	P24666	rs59787758	2	101317	G	T	-0.4423	0.024187	1.054e-74	0.02891	35321	0.0109843	334.384	-0.0243029	0.0254704	0.34	0.01534	1339300	79495	1259805	TRUE	2.08749e-71
Migraine_AllType	ACP1	3858_5:Ferkingstad et al.	PPAC	Low molecular weight phosphotyrosine protein phosphatase	P24666	rs76855837	2	297385	C	T	-0.433	0.024766	1.91e-68	0.02738	35298	0.00998579	305.661	-0.00040008	0.0151991	0.979	0.02995	1339300	79495	1259805	TRUE	1.63817e-66
Migraine_AllType	ACP1	3858_5:Ferkingstad et al.	PPAC	Low molecular weight phosphotyrosine protein phosphatase	P24666	rs139570728	2	515883	A	C	-0.4685	0.033927	2.252e-43	0.01443	35304	0.00624314	190.679	0.00730327	0.0295821	0.805	0.009483	1339300	79495	1259805	TRUE	5.39287e-42
Migraine_AllType	ACP1	3858_5:Ferkingstad et al.	PPAC	Low molecular weight phosphotyrosine protein phosphatase	P24666	rs4241327	2	776693	C	G	-0.113	0.008356	1.134e-41	0.3801	35303	0.00601737	182.867	0.00730327	0.0060973	0.231	0.377283	1339300	79495	1259805	TRUE	1.83163e-39
Migraine_AllType	ACP1	3858_5:Ferkingstad et al.	PPAC	Low molecular weight phosphotyrosine protein phosphatase	P24666	rs191612111	2	184560	A	C	-0.4854	0.036887	1.507e-39	0.01318	35319	0.00612891	173.152	0.0530003	0.0239499	0.0268999	0.0158	1339300	79495	1259805	TRUE	1.57457e-36
Migraine_AllType	ACP1	3858_5:Zhang et al.	PPAC	Low molecular weight phosphotyrosine protein phosphatase	P24666	rs2864044	2	240054	A	G	-0.57935	0.0166297	1e-200	0.310481	7213	0.143712	1213.37	-0.00359646	0.00648191	0.579001	0.280583	1339300	79495	1259805	TRUE	2.76771e-250
Migraine_AllType	ACP1	3858_5:Zhang et al.	PPAC	Low molecular weight phosphotyrosine protein phosphatase	P24666	rs300750	2	208794	T	G	-0.63417	0.0147967	1e-200	0.496049	7213	0.201073	1836.37	0.00810274	0.00586344	0.167	0.50425	1339300	79495	1259805	TRUE	0
Migraine_AllType	ACP1	3858_5:Zhang et al.	PPAC	Low molecular weight phosphotyrosine protein phosphatase	P24666	rs2203063	2	338364	C	T	0.0982209	0.0167877	5.10761e-09	0.422778	7213	0.00470861	34.222	-0.00780034	0.00597872	0.192	0.456017	1339300	79495	1259805	TRUE	9.82097e-09
Migraine_AllType	ACP5	3232_28:Ferkingstad et al.	TrATPase	Tartrate-resistant acid phosphatase type 5	P13686	rs10403399	19	11595843	G	C	0.2349	0.009326	5.466e-140	0.28099	35383	0.0222957	634.382	0.00909848	0.00656849	0.166	0.270117	1339300	79495	1259805	TRUE	3.03222e-133
Migraine_AllType	ACP5	3232_28:Ferkingstad et al.	TrATPase	Tartrate-resistant acid phosphatase type 5	P13686	rs5851	19	11721468	G	A	-0.0843	0.008449	1.917e-23	0.45555	35382	0.00352516	99.5451	0.0100988	0.0058933	0.0866004	0.4549	1339300	79495	1259805	TRUE	1.08627e-21
Migraine_AllType	ACP5	3232_28:Zhang et al.	TrATPase	Tartrate-resistant acid phosphatase type 5	P13686	rs2305799	19	11576536	T	C	-0.444933	0.0247267	7.55826e-71	0.122279	7213	0.042494	323.695	-0.000100005	0.00997389	0.992	0.124083	1339300	79495	1259805	TRUE	5.93935e-71
Migraine_AllType	ACP5	3232_28:Zhang et al.	TrATPase	Tartrate-resistant acid phosphatase type 5	P13686	rs33949590	19	11780106	T	C	0.270819	0.0286283	4.08755e-21	0.0893526	7213	0.0119356	89.4637	0.00699547	0.0107445	0.515	0.083683	1339300	79495	1259805	TRUE	7.57099e-21
Migraine_AllType	ACP6	5742_14:Ferkingstad et al.	PPA6	Lysophosphatidic acid phosphatase type 6	Q9NPH0	rs11582445	1	147566532	T	G	-0.3267	0.00976	1e-200	0.25186	35358	0.0402226	1120.4	0.00649884	0.00688194	0.345	0.244417	1339300	79495	1259805	TRUE	9.49406e-235
Migraine_AllType	ACP6	5742_14:Ferkingstad et al.	PPA6	Lysophosphatidic acid phosphatase type 6	Q9NPH0	rs2236570	1	147622086	G	A	0.7443	0.005641	1e-200	0.68208	35358	0.240259	17408.4	0.00130085	0.00616937	0.833	0.68685	1339300	79495	1259805	TRUE	0
Migraine_AllType	ACP6	5742_14:Ferkingstad et al.	PPA6	Lysophosphatidic acid phosphatase type 6	Q9NPH0	rs1123333	1	147222979	G	A	0.1521	0.008789	4.3e-67	0.37639	35358	0.0108602	299.471	-0.00020002	0.00797881	0.98	0.39015	1339300	79495	1259805	TRUE	3.32262e-65
Migraine_AllType	ACP6	5742_14:Ferkingstad et al.	PPA6	Lysophosphatidic acid phosphatase type 6	Q9NPH0	rs61811304	1	148012320	A	G	-0.1116	0.008596	1.521e-38	0.46167	35353	0.00619068	168.543	0.00119928	0.00617471	0.846	0.45434	1339300	79495	1259805	TRUE	2.32291e-37
Migraine_AllType	ACP6	5742_14:Ferkingstad et al.	PPA6	Lysophosphatidic acid phosphatase type 6	Q9NPH0	rs79835674	1	147837853	T	G	0.2198	0.029816	1.683e-13	0.02159	35360	0.00204107	54.3416	-0.0154995	0.0163115	0.342	0.0351	1339300	79495	1259805	TRUE	1.06453e-12
Migraine_AllType	ACP6	5742_14:Ferkingstad et al.	PPA6	Lysophosphatidic acid phosphatase type 6	Q9NPH0	rs11240142	1	147868183	T	G	0.1099	0.018359	2.148e-09	0.05854	35360	0.00133131	35.8321	0.00420116	0.0139322	0.763001	0.0485	1339300	79495	1259805	TRUE	4.65464e-09
Migraine_AllType	ACP6	5742_14:Zhang et al.	PPA6	Lysophosphatidic acid phosphatase type 6	Q9NPH0	rs10494247	1	147641588	C	T	-0.608158	0.0150947	1e-200	0.460003	7213	0.183745	1622.79	-0.00389759	0.00595803	0.513	0.456633	1339300	79495	1259805	TRUE	0
Migraine_AllType	ACP6	5742_14:Zhang et al.	PPA6	Lysophosphatidic acid phosphatase type 6	Q9NPH0	rs1342703	1	147776970	A	G	-0.171281	0.0210701	5.05003e-16	0.191668	7213	0.0090905	66.064	-0.00300451	0.00761045	0.693	0.184867	1339300	79495	1259805	TRUE	7.35913e-16
Migraine_AllType	ACP6	5742_14:Zhang et al.	PPA6	Lysophosphatidic acid phosphatase type 6	Q9NPH0	rs11239968	1	147296227	A	G	-0.119682	0.0168608	1.38431e-12	0.435949	7213	0.00704436	50.371	0.00159872	0.00597409	0.789	0.435067	1339300	79495	1259805	TRUE	1.78993e-12
Migraine_AllType	ACVRL1	16318_12:Ferkingstad et al.	ALK-1	Serine/threonine-protein kinase receptor R3	P37023	rs2277382	12	51912437	T	C	0.3163	0.013873	4.581e-115	0.09029	35375	0.016435	519.796	-0.0139975	0.0102964	0.174	0.0933	1339300	79495	1259805	TRUE	1.73555e-109
Migraine_AllType	ACVRL1	16318_12:Ferkingstad et al.	ALK-1	Serine/threonine-protein kinase receptor R3	P37023	rs3741737	12	52171538	T	G	-0.0769	0.011414	1.613e-11	0.85651	35370	0.00145357	45.3892	0.00700447	0.00816558	0.391	0.84015	1339300	79495	1259805	TRUE	7.47451e-11
Migraine_AllType	ACVRL1	16318_12:Ferkingstad et al.	ALK-1	Serine/threonine-protein kinase receptor R3	P37023	rs117811671	12	51489302	G	A	0.1201	0.020741	7.022e-09	0.03873	35372	0.00107401	33.5276	0.0154993	0.0192198	0.42	0.0229	1339300	79495	1259805	TRUE	2.33716e-08
Migraine_AllType	ACVRL1	16318_12:Zhang et al.	ALK-1	Serine/threonine-protein kinase receptor R3	P37023	rs78197611	12	51924840	T	C	0.496669	0.0285246	1.51717e-66	0.0885207	7213	0.0398067	303.092	-0.014799	0.0101795	0.146	0.096417	1339300	79495	1259805	TRUE	8.01032e-66
Migraine_AllType	ACY1	3343_1:Ferkingstad et al.	Aminoacylase-1	Aminoacylase-1	Q03154	rs148804382	3	52078217	A	C	-0.8196	0.036326	1.01e-112	0.01318	35336	0.0174738	509.031	-0.0278029	0.0279002	0.319	0.0109	1339300	79495	1259805	TRUE	8.24488e-108
Migraine_AllType	ACY1	3343_1:Zhang et al.	Aminoacylase-1	Aminoacylase-1	Q03154	rs148804382	3	52078217	A	C	-0.679851	0.0739927	5.13997e-20	0.0125468	7213	0.0114527	84.3974	-0.0278029	0.0279002	0.319	0.0109	1339300	79495	1259805	TRUE	1.18096e-19
Migraine_AllType	ACYP2	12812_25:Ferkingstad et al.	ACYP2	Acylphosphatase-2	P14621	rs6751105	2	54129214	C	T	-0.2191	0.008007	7.644e-165	0.45041	35338	0.0237663	748.722	-0.00210221	0.00595327	0.724001	0.4883	1339300	79495	1259805	TRUE	6.92479e-159
Migraine_AllType	ACYP2	12812_25:Ferkingstad et al.	ACYP2	Acylphosphatase-2	P14621	rs9677089	2	54567790	C	A	-0.0605	0.00905	2.312e-11	0.27631	35337	0.00146383	44.6878	-0.000300045	0.00747928	0.968	0.25135	1339300	79495	1259805	TRUE	4.38337e-11
Migraine_AllType	ACYP2	12812_25:Zhang et al.	ACYP2	Acylphosphatase-2	P14621	rs11125524	2	54152396	C	T	0.383966	0.015985	1.01855e-122	0.494246	7213	0.0737052	576.819	-0.00489799	0.00588188	0.405	0.500083	1339300	79495	1259805	TRUE	5.93353e-123
Migraine_AllType	ACYP2	12812_25:Zhang et al.	ACYP2	Acylphosphatase-2	P14621	rs3930909	2	53977785	T	C	-0.180148	0.0328814	4.42916e-08	0.0684875	7213	0.00414084	30.0081	0.0205964	0.0107732	0.0558998	0.081933	1339300	79495	1259805	TRUE	1.04215e-07
Migraine_AllType	ADAM22	7933_75:Ferkingstad et al.	ADA22	Disintegrin and metalloproteinase domain-containing protein 22	Q9P0K1	rs1029421	7	87789546	C	T	-0.2725	0.008087	1e-200	0.48963	35354	0.0371122	1135.36	-0.00080032	0.0055823	0.886	0.526683	1339300	79495	1259805	TRUE	1.11503e-239
Migraine_AllType	ADAM22	7933_75:Ferkingstad et al.	ADA22	Disintegrin and metalloproteinase domain-containing protein 22	Q9P0K1	rs2718332	7	88663444	T	C	0.1018	0.013101	7.833e-15	0.10992	35350	0.00202783	60.3757	-0.00719583	0.00948375	0.448	0.10555	1339300	79495	1259805	TRUE	4.49969e-14
Migraine_AllType	ADAM22	7933_75:Ferkingstad et al.	ADA22	Disintegrin and metalloproteinase domain-containing protein 22	Q9P0K1	rs7777377	7	88245482	G	A	0.0837	0.011216	8.48e-14	0.15898	35353	0.0018734	55.6866	-0.00080032	0.00817364	0.922	0.150767	1339300	79495	1259805	TRUE	2.0115e-13
Migraine_AllType	ADAM22	7933_75:Zhang et al.	ADA22	Disintegrin and metalloproteinase domain-containing protein 22	Q9P0K1	rs12670575	7	87898069	T	C	0.445073	0.0157402	6.64151e-167	0.477818	7213	0.0988501	799.322	0.00240288	0.00592355	0.685001	0.4768	1339300	79495	1259805	TRUE	1.67893e-168
Migraine_AllType	ADAM22	7933_75:Zhang et al.	ADA22	Disintegrin and metalloproteinase domain-containing protein 22	Q9P0K1	rs73202393	7	88110717	C	A	-0.214977	0.029709	5.09392e-13	0.0844309	7213	0.00714507	52.3465	0.0159029	0.0117795	0.177	0.07706	1339300	79495	1259805	TRUE	1.17993e-12
Migraine_AllType	ADAM23	7049_2:Ferkingstad et al.	ADAM 23	Disintegrin and metalloproteinase domain-containing protein 23	O75077	rs147324496	2	206565973	T	C	-0.885	0.026041	1e-200	0.02571	35360	0.039238	1154.91	-0.0235041	0.0198763	0.237	0.023467	1339300	79495	1259805	TRUE	2.56001e-241
Migraine_AllType	ADAM23	7049_2:Ferkingstad et al.	ADAM 23	Disintegrin and metalloproteinase domain-containing protein 23	O75077	rs79042464	2	206646883	G	A	0.6393	0.018645	1e-200	0.05146	35360	0.0398993	1175.6	0.0194006	0.0143703	0.177	0.041833	1339300	79495	1259805	TRUE	3.42682e-245
Migraine_AllType	ADAM23	7049_2:Ferkingstad et al.	ADAM 23	Disintegrin and metalloproteinase domain-containing protein 23	O75077	rs13016266	2	206577541	T	C	-0.7438	0.024693	2.497e-199	0.02903	35360	0.0311886	907.277	-0.031501	0.0193201	0.103	0.022167	1339300	79495	1259805	TRUE	2.88865e-189
Migraine_AllType	ADAM23	7049_2:Ferkingstad et al.	ADAM 23	Disintegrin and metalloproteinase domain-containing protein 23	O75077	rs56055040	2	206602698	G	T	0.7475	0.030512	1.534e-132	0.01951	35360	0.0213773	600.145	0.0683033	0.0214216	0.00143001	0.019233	1339300	79495	1259805	TRUE	3.74896e-123
Migraine_AllType	ADAM23	7049_2:Ferkingstad et al.	ADAM 23	Disintegrin and metalloproteinase domain-containing protein 23	O75077	rs114356618	2	206303444	C	T	-0.508	0.024011	2.372e-99	0.03117	35360	0.0155863	447.592	-0.00670241	0.0149075	0.653	0.042533	1339300	79495	1259805	TRUE	8.73099e-96
Migraine_AllType	ADAM23	7049_2:Ferkingstad et al.	ADAM 23	Disintegrin and metalloproteinase domain-containing protein 23	O75077	rs78310923	2	206689273	A	G	0.5182	0.026112	1.207e-87	0.02485	35360	0.0130144	393.813	0.036004	0.0211635	0.0888996	0.0191	1339300	79495	1259805	TRUE	8.1317e-83
Migraine_AllType	ADAM23	7049_2:Ferkingstad et al.	ADAM 23	Disintegrin and metalloproteinase domain-containing protein 23	O75077	rs139109122	2	206734835	T	G	-0.3796	0.03127	6.522e-34	0.01845	35359	0.00521905	147.357	0.0479994	0.0263772	0.0688002	0.012717	1339300	79495	1259805	TRUE	1.58199e-31
Migraine_AllType	ADAM23	7049_2:Ferkingstad et al.	ADAM 23	Disintegrin and metalloproteinase domain-containing protein 23	O75077	rs188429852	2	206413567	G	A	-0.2977	0.029848	1.981e-23	0.02112	35360	0.00366447	99.4724	-0.0108992	0.0224284	0.627001	0.0165	1339300	79495	1259805	TRUE	1.64212e-22
Migraine_AllType	ADAM23	7049_2:Ferkingstad et al.	ADAM 23	Disintegrin and metalloproteinase domain-containing protein 23	O75077	rs2230892	2	206138506	T	C	-0.329	0.033019	2.191e-23	0.01627	35360	0.00346486	99.2749	-0.0391047	0.0252193	0.121	0.012983	1339300	79495	1259805	TRUE	9.58359e-22
Migraine_AllType	ADAM23	7049_2:Ferkingstad et al.	ADAM 23	Disintegrin and metalloproteinase domain-containing protein 23	O75077	rs191493607	2	206658244	G	A	-0.2715	0.033423	4.538e-16	0.01686	35360	0.00244367	65.9818	-0.0478046	0.0239023	0.0454999	0.016183	1339300	79495	1259805	TRUE	1.4214e-14
Migraine_AllType	ADAM23	7049_2:Ferkingstad et al.	ADAM 23	Disintegrin and metalloproteinase domain-containing protein 23	O75077	rs12476420	2	206808031	T	C	0.0873	0.01086	9.061e-16	0.18075	35360	0.00225711	64.6166	0.00400198	0.00775891	0.606001	0.179617	1339300	79495	1259805	TRUE	4.18871e-15
Migraine_AllType	ADAM23	7049_2:Ferkingstad et al.	ADAM 23	Disintegrin and metalloproteinase domain-containing protein 23	O75077	rs60661952	2	206175828	C	T	0.2936	0.038353	1.931e-14	0.01238	35360	0.00210791	58.5988	0.0141001	0.0211509	0.505	0.01935	1339300	79495	1259805	TRUE	9.56362e-14
Migraine_AllType	ADAM23	7049_2:Ferkingstad et al.	ADAM 23	Disintegrin and metalloproteinase domain-containing protein 23	O75077	rs77695931	2	206268685	A	G	-0.1758	0.026226	2.039e-11	0.02594	35360	0.00156179	44.9313	-0.00450011	0.0190233	0.813	0.023217	1339300	79495	1259805	TRUE	4.80408e-11
Migraine_AllType	ADAM23	7049_2:Zhang et al.	ADAM 23	Disintegrin and metalloproteinase domain-containing protein 23	O75077	rs1448903	2	206444237	G	A	0.857603	0.0272122	1e-200	0.0899764	7213	0.120444	992.944	0.0332994	0.0102428	0.00115001	0.08845	1339300	79495	1259805	TRUE	2.12872e-204
Migraine_AllType	ADAM23	7049_2:Zhang et al.	ADAM 23	Disintegrin and metalloproteinase domain-containing protein 23	O75077	rs12472480	2	206533833	C	A	-0.426872	0.0164077	1.05074e-142	0.369056	7213	0.0848611	676.674	-0.00599795	0.00605636	0.322	0.368733	1339300	79495	1259805	TRUE	3.32978e-143
Migraine_AllType	ADAM23	7049_2:Zhang et al.	ADAM 23	Disintegrin and metalloproteinase domain-containing protein 23	O75077	rs114956296	2	206103006	A	G	-0.4768	0.0454147	1.33742e-25	0.0346596	7213	0.0152127	110.194	-0.00999983	0.0174677	0.567	0.029783	1339300	79495	1259805	TRUE	2.47652e-25
Migraine_AllType	ADAM23	7049_2:Zhang et al.	ADAM 23	Disintegrin and metalloproteinase domain-containing protein 23	O75077	rs115234016	2	206412331	T	A	0.181885	0.0235452	1.27058e-14	0.147858	7213	0.00833644	59.658	-0.00020002	0.00759878	0.979	0.147067	1339300	79495	1259805	TRUE	1.47009e-14
Migraine_AllType	ADAMTS13	3175_51:Ferkingstad et al.	ATS13	A disintegrin and metalloproteinase with thrombospondin motifs 13	Q76LX8	rs28607392	9	133367696	A	C	-0.8578	0.009312	1e-200	0.10246	35372	0.135335	8485.19	-0.0103029	0.0104463	0.324	0.08805	1339300	79495	1259805	TRUE	0
Migraine_AllType	ADAMTS13	3175_51:Ferkingstad et al.	ATS13	A disintegrin and metalloproteinase with thrombospondin motifs 13	Q76LX8	rs4962054	9	133471811	A	G	0.6227	0.021336	2.986e-187	0.03946	35369	0.0293941	851.74	0.00299551	0.0142933	0.834	0.045233	1339300	79495	1259805	TRUE	1.26278e-180
Migraine_AllType	ADAMTS13	3175_51:Ferkingstad et al.	ATS13	A disintegrin and metalloproteinase with thrombospondin motifs 13	Q76LX8	rs112091335	9	132975011	C	T	-0.2795	0.016762	2.002e-62	0.06715	35367	0.00978704	278.027	-0.00810274	0.0143384	0.572	0.0446	1339300	79495	1259805	TRUE	4.65129e-60
Migraine_AllType	ADAMTS13	3175_51:Ferkingstad et al.	ATS13	A disintegrin and metalloproteinase with thrombospondin motifs 13	Q76LX8	rs117993921	9	133131462	T	C	-0.3432	0.026395	1.184e-38	0.02576	35371	0.00591203	169.054	-0.0460963	0.0213188	0.0305999	0.019117	1339300	79495	1259805	TRUE	1.00254e-35
Migraine_AllType	ADAMTS13	3175_51:Ferkingstad et al.	ATS13	A disintegrin and metalloproteinase with thrombospondin motifs 13	Q76LX8	rs2797821	9	133710478	A	G	0.0821	0.008578	1.055e-21	0.60051	35371	0.00323402	91.5988	0.00859685	0.00601593	0.153	0.60535	1339300	79495	1259805	TRUE	3.16009e-20
Migraine_AllType	ADAMTS13	3175_51:Ferkingstad et al.	ATS13	A disintegrin and metalloproteinase with thrombospondin motifs 13	Q76LX8	rs1008250	9	133532712	G	A	-0.076	0.008893	1.269e-17	0.34577	35361	0.00261321	73.0308	-0.00290421	0.00786684	0.712	0.30572	1339300	79495	1259805	TRUE	5.61899e-17
Migraine_AllType	ADAMTS13	3175_51:Ferkingstad et al.	ATS13	A disintegrin and metalloproteinase with thrombospondin motifs 13	Q76LX8	rs11244024	9	133183544	C	T	-0.2261	0.032224	2.274e-12	0.01815	35369	0.00182202	49.2286	0.0209001	0.0235095	0.374	0.016667	1339300	79495	1259805	TRUE	1.19205e-11
Migraine_AllType	ADAMTS13	3175_51:Ferkingstad et al.	ATS13	A disintegrin and metalloproteinase with thrombospondin motifs 13	Q76LX8	rs756812	9	133775950	G	C	-0.213	0.032542	5.932e-11	0.01643	35368	0.00146633	42.8397	-0.0277001	0.018959	0.144	0.02655	1339300	79495	1259805	TRUE	4.82408e-10
Migraine_AllType	ADAMTS13	3175_51:Zhang et al.	ATS13	A disintegrin and metalloproteinase with thrombospondin motifs 13	Q76LX8	rs34265876	9	133422087	C	T	-0.8517	0.0271284	1e-200	0.0919867	7213	0.121177	985.382	-0.00769957	0.0104443	0.461	0.088067	1339300	79495	1259805	TRUE	2.39058e-205
Migraine_AllType	ADAMTS13	3175_51:Zhang et al.	ATS13	A disintegrin and metalloproteinase with thrombospondin motifs 13	Q76LX8	rs4962150	9	133446270	G	A	-0.166753	0.0167023	2.54093e-23	0.418896	7213	0.0135375	99.6493	-0.00859685	0.00595732	0.149	0.45275	1339300	79495	1259805	TRUE	8.64771e-23
Migraine_AllType	ADAMTS13	3175_51:Zhang et al.	ATS13	A disintegrin and metalloproteinase with thrombospondin motifs 13	Q76LX8	rs7047076	9	133249942	T	A	0.306739	0.0325536	5.80603e-21	0.0689727	7213	0.0120839	88.7605	0.0147999	0.0111654	0.185	0.074367	1339300	79495	1259805	TRUE	1.70749e-20
Migraine_AllType	ADAMTS5	3168_8:Ferkingstad et al.	ADAMTS-5	A disintegrin and metalloproteinase with thrombospondin motifs 5	Q9UNA0	rs2830586	21	26933158	G	T	-0.5609	0.010478	1e-200	0.1207	35366	0.0667798	2865.43	-0.0114958	0.00824042	0.163	0.148317	1339300	79495	1259805	TRUE	0
Migraine_AllType	ADAMTS5	3168_8:Ferkingstad et al.	ADAMTS-5	A disintegrin and metalloproteinase with thrombospondin motifs 5	Q9UNA0	rs59317497	21	26597822	C	T	-0.2486	0.024098	5.958e-25	0.03009	35364	0.00360733	106.418	0.00720399	0.020248	0.722	0.0206	1339300	79495	1259805	TRUE	4.50118e-24
Migraine_AllType	ADAMTS5	3168_8:Ferkingstad et al.	ADAMTS-5	A disintegrin and metalloproteinase with thrombospondin motifs 5	Q9UNA0	rs114713691	21	26752936	A	C	0.137	0.018345	8.145e-14	0.05219	35364	0.00185686	55.7675	0.00899938	0.014022	0.521	0.045317	1339300	79495	1259805	TRUE	3.69978e-13
Migraine_AllType	ADAMTS5	3168_8:Ferkingstad et al.	ADAMTS-5	A disintegrin and metalloproteinase with thrombospondin motifs 5	Q9UNA0	rs2830493	21	26779374	T	G	-0.0808	0.011531	2.432e-12	0.14446	35364	0.00161377	49.098	0.0142973	0.00852182	0.0934007	0.1377	1339300	79495	1259805	TRUE	3.02168e-11
Migraine_AllType	ADAMTS5	3168_8:Zhang et al.	ADAMTS-5	A disintegrin and metalloproteinase with thrombospondin motifs 5	Q9UNA0	rs151064	21	26908003	T	G	-0.895299	0.0199427	1e-200	0.162484	7213	0.218157	2014.87	-0.00930314	0.00817292	0.255	0.150917	1339300	79495	1259805	TRUE	0
Migraine_AllType	ADAMTS5	3168_8:Zhang et al.	ADAMTS-5	A disintegrin and metalloproteinase with thrombospondin motifs 5	Q9UNA0	rs80176691	21	26852957	C	T	0.4799	0.0605234	2.53919e-15	0.0190628	7213	0.0086131	62.8542	-0.0108992	0.0226915	0.630999	0.017267	1339300	79495	1259805	TRUE	3.85134e-15
Migraine_AllType	ADAMTS5	3168_8:Zhang et al.	ADAMTS-5	A disintegrin and metalloproteinase with thrombospondin motifs 5	Q9UNA0	rs2027708	21	27105407	A	G	0.179739	0.0292709	8.66081e-10	0.0895605	7213	0.00526844	37.6957	0.0166998	0.0105078	0.112	0.088	1339300	79495	1259805	TRUE	1.95886e-09
Migraine_AllType	ADAMTSL1	16890_37:Ferkingstad et al.	ATL1	ADAMTS-like protein 1	Q8N6G6	rs702208	9	18639745	G	A	0.5542	0.019732	1.451e-173	0.04681	35359	0.0274082	788.799	0.00479847	0.0141764	0.734999	0.0464	1339300	79495	1259805	TRUE	2.90135e-167
Migraine_AllType	ADAMTSL1	16890_37:Ferkingstad et al.	ATL1	ADAMTS-like protein 1	Q8N6G6	rs35264941	9	18626299	C	G	-0.7019	0.029386	4.326e-126	0.01968	35359	0.0190096	570.486	-0.0303974	0.0235612	0.197	0.015433	1339300	79495	1259805	TRUE	3.8984e-120
Migraine_AllType	ADAMTSL1	16890_37:Ferkingstad et al.	ATL1	ADAMTS-like protein 1	Q8N6G6	rs12337179	9	18867599	C	T	0.1569	0.013943	2.243e-29	0.09741	35364	0.00432882	126.622	0.00169856	0.00970042	0.861	0.09825	1339300	79495	1259805	TRUE	1.71318e-28
Migraine_AllType	ADAMTSL1	16890_37:Ferkingstad et al.	ATL1	ADAMTS-like protein 1	Q8N6G6	rs116922118	9	18815199	G	A	-0.1647	0.022126	9.784e-14	0.03654	35363	0.00190994	55.406	-0.011597	0.016646	0.486	0.031533	1339300	79495	1259805	TRUE	4.7103e-13
Migraine_AllType	ADAMTSL1	16890_37:Ferkingstad et al.	ATL1	ADAMTS-like protein 1	Q8N6G6	rs72688613	9	18486243	G	A	0.0901	0.014112	1.719e-10	0.09624	35359	0.00141217	40.7613	0.00320486	0.00946833	0.734999	0.105067	1339300	79495	1259805	TRUE	4.20465e-10
Migraine_AllType	ADAMTSL1	16890_37:Ferkingstad et al.	ATL1	ADAMTS-like protein 1	Q8N6G6	rs74413064	9	18690657	T	A	-0.1613	0.02722	3.109e-09	0.0247	35361	0.00125353	35.113	0.00699547	0.0195154	0.719999	0.0224	1339300	79495	1259805	TRUE	7.02278e-09
Migraine_AllType	ADAMTSL1	16890_37:Zhang et al.	ATL1	ADAMTS-like protein 1	Q8N6G6	rs117766170	9	18406352	A	G	0.355752	0.0339049	1.42611e-25	0.0624567	7213	0.0148216	110.065	-0.0206007	0.0131066	0.116	0.06596	1339300	79495	1259805	TRUE	5.66967e-25
Migraine_AllType	ADAMTSL2	6379_62:Ferkingstad et al.	ATL2	ADAMTS-like protein 2	Q86TH1	rs11534419	9	133523101	T	C	0.1118	0.008717	1.176e-37	0.39288	35360	0.00596277	164.484	0.00350385	0.00607348	0.564	0.375467	1339300	79495	1259805	TRUE	3.65508e-36
Migraine_AllType	ADAMTSL2	6379_62:Ferkingstad et al.	ATL2	ADAMTS-like protein 2	Q86TH1	rs2027962	9	133720519	A	C	-0.0687	0.008612	1.491e-15	0.40411	35370	0.00227305	63.6328	-0.00709511	0.00603846	0.24	0.390167	1339300	79495	1259805	TRUE	1.55654e-14
Migraine_AllType	ADAMTSL2	6379_62:Ferkingstad et al.	ATL2	ADAMTS-like protein 2	Q86TH1	rs56355857	9	133540118	G	C	-0.076	0.009852	1.22e-14	0.2395	35361	0.00210408	59.505	0.0057037	0.00753379	0.449	0.20175	1339300	79495	1259805	TRUE	6.86446e-14
Migraine_AllType	ADAMTSL2	6379_62:Ferkingstad et al.	ATL2	ADAMTS-like protein 2	Q86TH1	rs1079783	9	133597741	A	G	0.0563	0.009376	1.919e-09	0.72006	35371	0.00127785	36.0543	-0.000899595	0.00662568	0.892	0.7119	1339300	79495	1259805	TRUE	3.54991e-09
Migraine_AllType	ADAMTSL2	6379_62:Zhang et al.	ATL2	ADAMTS-like protein 2	Q86TH1	rs10120207	9	133547919	C	A	0.178086	0.0296085	1.89025e-09	0.0876196	7213	0.00507069	36.1665	0.00169856	0.0102987	0.869	0.0911	1339300	79495	1259805	TRUE	2.22797e-09
Migraine_AllType	ADGRE2	4546_27:Ferkingstad et al.	EMR2	Adhesion G protein-coupled receptor E2	Q9UHX3	rs67023356	19	14396821	G	A	0.364	0.00776	1e-200	0.26435	35370	0.0515327	2200.16	0.0030952	0.00653964	0.636	0.28635	1339300	79495	1259805	TRUE	0
Migraine_AllType	ADGRE2	4546_27:Ferkingstad et al.	EMR2	Adhesion G protein-coupled receptor E2	Q9UHX3	rs888875	19	14380861	C	G	0.1258	0.009547	1.188e-39	0.27647	35369	0.00633134	173.621	-0.00520351	0.00643874	0.419	0.322233	1339300	79495	1259805	TRUE	7.03725e-38
Migraine_AllType	ADGRE2	4546_27:Ferkingstad et al.	EMR2	Adhesion G protein-coupled receptor E2	Q9UHX3	rs375122042	19	14350216	T	C	0.4536	0.040948	1.613e-28	0.01132	35374	0.00460552	122.703	-0.00310481	0.0301575	0.918	0.010567	1339300	79495	1259805	TRUE	1.02429e-27
Migraine_AllType	ADGRE2	4546_27:Ferkingstad et al.	EMR2	Adhesion G protein-coupled receptor E2	Q9UHX3	rs116910289	19	14363842	T	C	0.1541	0.018409	5.718e-17	0.05915	35371	0.00264308	70.0681	-0.00579677	0.0151501	0.702	0.039533	1339300	79495	1259805	TRUE	2.44278e-16
Migraine_AllType	ADGRE2	4546_27:Ferkingstad et al.	EMR2	Adhesion G protein-coupled receptor E2	Q9UHX3	rs144196512	19	14543983	G	C	0.2917	0.035421	1.792e-16	0.01412	35374	0.00236898	67.8151	0.0018982	0.0244035	0.938	0.015067	1339300	79495	1259805	TRUE	4.93152e-16
Migraine_AllType	ADGRE2	4546_27:Ferkingstad et al.	EMR2	Adhesion G protein-coupled receptor E2	Q9UHX3	rs145145957	19	14479214	C	T	-0.1497	0.018736	1.348e-15	0.05638	35374	0.00238449	63.8359	0.0101978	0.016199	0.529	0.033517	1339300	79495	1259805	TRUE	7.09274e-15
Migraine_AllType	ADGRE2	4546_27:Zhang et al.	EMR2	Adhesion G protein-coupled receptor E2	Q9UHX3	rs67023356	19	14396821	G	A	0.490378	0.018833	6.27561e-143	0.232081	7213	0.0857131	677.801	0.0030952	0.00653964	0.636	0.28635	1339300	79495	1259805	TRUE	7.47222e-144
Migraine_AllType	ADGRE2	4546_27:Zhang et al.	EMR2	Adhesion G protein-coupled receptor E2	Q9UHX3	rs12461521	19	14780598	C	T	0.213313	0.0167319	7.88566e-37	0.433315	7213	0.0223465	162.489	0.00809713	0.00645928	0.21	0.4362	1339300	79495	1259805	TRUE	2.96983e-36
Migraine_AllType	ADGRF5	6409_57:Ferkingstad et al.	GP116	Adhesion G protein-coupled receptor F5	Q8IZF2	rs499116	6	46865958	G	A	1.4914	0.015163	1e-200	0.967	35358	0.141958	9673.72	-0.0487044	0.0129487	0.000169001	0.946617	1339300	79495	1259805	TRUE	0
Migraine_AllType	ADGRF5	6409_57:Ferkingstad et al.	GP116	Adhesion G protein-coupled receptor F5	Q8IZF2	rs16875406	6	47009541	A	G	-0.4768	0.02767	1.539e-66	0.02253	35356	0.0100131	296.913	0.012699	0.0180617	0.482	0.027283	1339300	79495	1259805	TRUE	7.299e-64
Migraine_AllType	ADGRF5	6409_57:Ferkingstad et al.	GP116	Adhesion G protein-coupled receptor F5	Q8IZF2	rs7749987	6	46424818	A	G	-0.266	0.022809	1.99e-31	0.03233	35359	0.00442717	135.996	0.0141987	0.0173818	0.414	0.029067	1339300	79495	1259805	TRUE	5.74845e-30
Migraine_AllType	ADGRF5	6409_57:Ferkingstad et al.	GP116	Adhesion G protein-coupled receptor F5	Q8IZF2	rs57768696	6	47211797	A	G	-0.3873	0.036631	3.977e-26	0.01249	35356	0.00370023	111.782	0.0385955	0.0268112	0.15	0.013417	1339300	79495	1259805	TRUE	1.9954e-24
Migraine_AllType	ADGRF5	6409_57:Ferkingstad et al.	GP116	Adhesion G protein-coupled receptor F5	Q8IZF2	rs115648200	6	47125800	G	A	0.1409	0.021416	4.732e-11	0.03727	35355	0.00142468	43.2833	-0.0206007	0.0175327	0.24	0.03185	1339300	79495	1259805	TRUE	2.9003e-10
Migraine_AllType	ADGRF5	6409_57:Ferkingstad et al.	GP116	Adhesion G protein-coupled receptor F5	Q8IZF2	rs114825458	6	46834579	A	G	0.1981	0.033578	3.641e-09	0.01622	35358	0.00125241	34.8044	0.00159872	0.0219736	0.942	0.017283	1339300	79495	1259805	TRUE	6.22999e-09
Migraine_AllType	ADGRF5	6409_57:Ferkingstad et al.	GP116	Adhesion G protein-coupled receptor F5	Q8IZF2	rs72860430	6	47117159	A	G	0.1348	0.023224	6.458e-09	0.03241	35355	0.00113967	33.6885	0.00620074	0.017363	0.721	0.02885	1339300	79495	1259805	TRUE	1.42136e-08
Migraine_AllType	ADGRF5	6409_57:Zhang et al.	GP116	Adhesion G protein-coupled receptor F5	Q8IZF2	rs556154	6	46855632	C	T	-1.36546	0.029364	1e-200	0.0661306	7213	0.230291	2161.76	0.0483996	0.0129597	0.000188001	0.053583	1339300	79495	1259805	TRUE	0
Migraine_AllType	ADGRF5	6409_57:Zhang et al.	GP116	Adhesion G protein-coupled receptor F5	Q8IZF2	rs13196132	6	46687866	T	C	-0.110488	0.0178574	6.45767e-10	0.324761	7213	0.00535404	38.2713	0.00899938	0.00622092	0.148	0.31995	1339300	79495	1259805	TRUE	1.37767e-09
Migraine_AllType	ADH1A	17396_23:Ferkingstad et al.	ADH1A	Alcohol dehydrogenase 1A	P07327	rs189407772	4	99225517	G	A	-0.3742	0.030628	2.508e-34	0.01792	35345	0.00492859	149.261	-0.0313049	0.0211052	0.138	0.0183	1339300	79495	1259805	TRUE	3.35682e-32
Migraine_AllType	ADH1A	17396_23:Zhang et al.	ADH1A	Alcohol dehydrogenase 1A	P07327	rs189407772	4	99225517	G	A	-1.01286	0.0578836	3.56087e-67	0.0202412	7213	0.0406897	306.103	-0.0313049	0.0211052	0.138	0.0183	1339300	79495	1259805	TRUE	1.94595e-66
Migraine_AllType	ADH1A	17396_23:Zhang et al.	ADH1A	Alcohol dehydrogenase 1A	P07327	rs1154446	4	99367790	A	C	0.125919	0.018054	3.34055e-12	0.303688	7213	0.0067057	48.6312	0.00620074	0.00630006	0.325	0.3274	1339300	79495	1259805	TRUE	6.21567e-12
Migraine_AllType	ADH1C	15525_294:Ferkingstad et al.	ADH1G	Alcohol dehydrogenase 1C	P00326	rs283415	4	99349450	T	C	0.1279	0.008163	2.508e-55	0.48612	35344	0.0081729	245.48	-0.00520351	0.00593971	0.381	0.529217	1339300	79495	1259805	TRUE	6.91173e-53
Migraine_AllType	ADH1C	15525_294:Zhang et al.	ADH1G	Alcohol dehydrogenase 1C	P00326	rs698	4	99339632	C	T	-0.529803	0.015661	1e-200	0.406211	7213	0.135407	1144.11	0.00310481	0.00592069	0.6	0.45055	1339300	79495	1259805	TRUE	8.2993e-237
Migraine_AllType	ADH1C	15525_294:Zhang et al.	ADH1G	Alcohol dehydrogenase 1C	P00326	rs2602885	4	99119979	C	G	-0.143485	0.0211413	1.2365e-11	0.185221	7213	0.00621403	46.05	0.00449986	0.00772056	0.56	0.173667	1339300	79495	1259805	TRUE	1.84846e-11
Migraine_AllType	ADH1C	15525_294:Zhang et al.	ADH1G	Alcohol dehydrogenase 1C	P00326	rs2718686	4	99517329	A	G	0.105783	0.017593	1.91251e-09	0.34119	7213	0.00503058	36.1436	-0.00680309	0.00625811	0.277	0.325867	1339300	79495	1259805	TRUE	3.40289e-09
Migraine_AllType	ADH4	8325_37:Ferkingstad et al.	ADH4	Alcohol dehydrogenase 4	P08319	rs2602844	4	99099836	T	C	0.1071	0.008151	1.96e-39	0.57692	35346	0.00559947	172.636	-0.0020978	0.00589622	0.722	0.569283	1339300	79495	1259805	TRUE	4.42307e-38
Migraine_AllType	ADH4	8325_37:Zhang et al.	ADH4	Alcohol dehydrogenase 4	P08319	rs6858148	4	99144766	C	T	-0.431801	0.0165317	9.01449e-144	0.364758	7213	0.0864055	682.043	0.00129916	0.0059097	0.826	0.354117	1339300	79495	1259805	TRUE	6.37008e-145
Migraine_AllType	ADH5	11369_23:Ferkingstad et al.	ADHX	Alcohol dehydrogenase class-3	P11766	rs28894371	4	99083469	A	G	-0.3572	0.019159	1.425e-77	0.04599	35337	0.0111962	347.578	0.0036035	0.0142236	0.8	0.04035	1339300	79495	1259805	TRUE	4.65058e-75
Migraine_AllType	ADH5	11369_23:Ferkingstad et al.	ADHX	Alcohol dehydrogenase class-3	P11766	rs13125919	4	99078697	T	C	0.1137	0.012768	5.343e-19	0.11491	35337	0.00262964	79.2959	-0.017197	0.0100228	0.0862005	0.094633	1339300	79495	1259805	TRUE	1.72234e-17
Migraine_AllType	ADH5	11369_23:Ferkingstad et al.	ADHX	Alcohol dehydrogenase class-3	P11766	rs79677726	4	98826161	G	A	-0.1587	0.025866	8.488e-10	0.02423	35334	0.00119093	37.6418	0.0028958	0.0215287	0.893	0.0179	1339300	79495	1259805	TRUE	1.60734e-09
Migraine_AllType	ADH5	11369_23:Zhang et al.	ADHX	Alcohol dehydrogenase class-3	P11766	rs62325239	4	99066341	G	A	-0.980676	0.0421683	2.00325e-115	0.0381949	7213	0.07066	540.703	0.00689617	0.0146572	0.638	0.0404	1339300	79495	1259805	TRUE	8.39458e-116
Migraine_AllType	ADH5	11369_23:Zhang et al.	ADHX	Alcohol dehydrogenase class-3	P11766	rs7375649	4	99094995	G	A	0.221387	0.0183132	2.5352e-33	0.281159	7213	0.0198116	146.102	-0.00739729	0.00666424	0.267	0.261217	1339300	79495	1259805	TRUE	8.01764e-33
Migraine_AllType	ADH6	18206_18:Ferkingstad et al.	ADH6	Alcohol dehydrogenase 6	P28332	rs28730617	4	99078444	A	G	-0.3611	0.019188	5.298e-79	0.04562	35346	0.0113543	354.137	0.00659818	0.0146757	0.653	0.040967	1339300	79495	1259805	TRUE	3.48321e-76
Migraine_AllType	ADH6	18206_18:Ferkingstad et al.	ADH6	Alcohol dehydrogenase 6	P28332	rs13125919	4	99078697	T	C	0.1103	0.012761	5.442e-18	0.11491	35346	0.00247472	74.7063	-0.017197	0.0100228	0.0862005	0.094633	1339300	79495	1259805	TRUE	1.54208e-16
Migraine_AllType	ADH6	18206_18:Ferkingstad et al.	ADH6	Alcohol dehydrogenase 6	P28332	rs79677726	4	98826161	G	A	-0.1658	0.025839	1.392e-10	0.02423	35343	0.00129987	41.1712	0.0028958	0.0215287	0.893	0.0179	1339300	79495	1259805	TRUE	2.78003e-10
Migraine_AllType	ADH6	18206_18:Zhang et al.	ADH6	Alcohol dehydrogenase 6	P28332	rs62325245	4	99075135	C	A	-1.16016	0.0415317	3.87136e-163	0.0381949	7213	0.0988913	780.11	0.00639948	0.014639	0.662	0.040367	1339300	79495	1259805	TRUE	1.32905e-164
Migraine_AllType	ADH6	18206_18:Zhang et al.	ADH6	Alcohol dehydrogenase 6	P28332	rs17595424	4	99072718	T	G	0.50593	0.0266514	1.87575e-78	0.105435	7213	0.0482845	360.264	-0.017197	0.00999083	0.0852001	0.094667	1339300	79495	1259805	TRUE	1.30384e-77
Migraine_AllType	ADH7	11377_19:Ferkingstad et al.	ADH7	Alcohol dehydrogenase class 4 mu/sigma chain	P40394	rs1573496	4	99428512	G	C	-0.4233	0.015258	2.155e-169	0.0721	35334	0.0239752	769.621	0.0231988	0.00976368	0.0175001	0.1008	1339300	79495	1259805	TRUE	2.00171e-159
Migraine_AllType	ADH7	11377_19:Ferkingstad et al.	ADH7	Alcohol dehydrogenase class 4 mu/sigma chain	P40394	rs4147541	4	99353000	C	G	-0.0883	0.00942	7.015e-21	0.23832	35335	0.00283064	87.8608	0.00239712	0.00663779	0.717999	0.25315	1339300	79495	1259805	TRUE	3.91735e-20
Migraine_AllType	ADH7	11377_19:Ferkingstad et al.	ADH7	Alcohol dehydrogenase class 4 mu/sigma chain	P40394	rs716556	4	99763644	A	G	0.0586	0.008443	3.9e-12	0.64972	35333	0.00156303	48.17	-0.00860289	0.00616671	0.163	0.6378	1339300	79495	1259805	TRUE	3.46331e-11
Migraine_AllType	ADH7	11377_19:Ferkingstad et al.	ADH7	Alcohol dehydrogenase class 4 mu/sigma chain	P40394	rs80121626	4	99376028	T	C	-0.1465	0.022761	1.223e-10	0.03238	35335	0.00134489	41.4255	0.0100988	0.0192579	0.6	0.024983	1339300	79495	1259805	TRUE	3.66633e-10
Migraine_AllType	ADH7	11377_19:Zhang et al.	ADH7	Alcohol dehydrogenase class 4 mu/sigma chain	P40394	rs17529509	4	99430279	A	C	-0.447271	0.0272598	1.99105e-59	0.100305	7213	0.0361068	269.138	0.0228959	0.00977777	0.0191999	0.1008	1339300	79495	1259805	TRUE	3.05327e-58
Migraine_AllType	ADIPOQ	3554_24:Ferkingstad et al.	Adiponectin	Adiponectin	Q15848	rs143257534	3	186834099	T	C	-0.6346	0.02397	1.877e-154	0.03444	35367	0.0267838	700.873	0.0154993	0.0172531	0.369	0.031433	1339300	79495	1259805	TRUE	6.44645e-148
Migraine_AllType	ADIPOQ	3554_24:Ferkingstad et al.	Adiponectin	Adiponectin	Q15848	rs199695767	3	186814639	AGGT	A	0.439	0.042034	1.563e-25	0.01053	35367	0.00401597	109.069	-0.00920221	0.0252012	0.715	0.0132	1339300	79495	1259805	TRUE	1.25378e-24
Migraine_AllType	ADIPOQ	3554_24:Ferkingstad et al.	Adiponectin	Adiponectin	Q15848	rs149434699	3	186540441	T	C	0.2244	0.028467	3.199e-15	0.02296	35367	0.00225923	62.1352	-0.0335051	0.0229893	0.145	0.01635	1339300	79495	1259805	TRUE	4.54406e-14
Migraine_AllType	ADIPOQ	3554_24:Ferkingstad et al.	Adiponectin	Adiponectin	Q15848	rs13066690	3	186887405	T	C	0.0898	0.012653	1.273e-12	0.13954	35363	0.00193648	50.3664	-0.00310481	0.00939346	0.741	0.116633	1339300	79495	1259805	TRUE	3.64543e-12
Migraine_AllType	ADIPOQ	3554_24:Ferkingstad et al.	Adiponectin	Adiponectin	Q15848	rs113659044	3	186776752	A	T	-0.1881	0.028149	2.353e-11	0.02598	35365	0.00179067	44.6506	-0.0203048	0.0187171	0.278	0.0251	1339300	79495	1259805	TRUE	1.36158e-10
Migraine_AllType	ADIPOQ	3554_24:Zhang et al.	Adiponectin	Adiponectin	Q15848	rs143257534	3	186834099	T	C	-0.88664	0.0496828	9.6595e-70	0.0277277	7213	0.0423864	318.392	0.0154993	0.0172531	0.369	0.031433	1339300	79495	1259805	TRUE	2.44934e-69
Migraine_AllType	ADIPOQ	3554_24:Zhang et al.	Adiponectin	Adiponectin	Q15848	rs17366653	3	186853027	C	T	-0.835872	0.0741903	3.3614e-29	0.0125468	7213	0.0173125	126.901	0.0106036	0.0322096	0.742	0.0088	1339300	79495	1259805	TRUE	5.2685e-29
Migraine_AllType	ADIPOQ	3554_24:Zhang et al.	Adiponectin	Adiponectin	Q15848	rs73185669	3	186746268	C	G	0.352302	0.0592415	2.86084e-09	0.0200333	7213	0.00487331	35.3556	-0.00220242	0.0243735	0.928	0.01365	1339300	79495	1259805	TRUE	3.25375e-09
Migraine_AllType	ADK	19207_119:Ferkingstad et al.	ADK	Adenosine kinase	P55263	rs4746172	10	74096084	T	C	0.0561	0.009233	1.232e-09	0.74703	35369	0.0011895	36.9161	0.00020002	0.0061371	0.974	0.719	1339300	79495	1259805	TRUE	2.08762e-09
Migraine_AllType	ADK	19207_119:Ferkingstad et al.	ADK	Adenosine kinase	P55263	rs11000927	10	74219933	G	T	0.0534	0.009267	8.292e-09	0.74753	35369	0.00107634	33.2032	-0.000299955	0.00583473	0.959	0.720067	1339300	79495	1259805	TRUE	1.35962e-08
Migraine_AllType	ADK	19207_119:Zhang et al.	ADK	Adenosine kinase	P55263	rs12571531	10	73967891	G	C	0.123916	0.0207421	2.42336e-09	0.198877	7213	0.00489292	35.6803	0.000299955	0.00747704	0.968	0.203367	1339300	79495	1259805	TRUE	2.69724e-09
Migraine_AllType	ADSSL1	13998_26:Ferkingstad et al.	PURA1	Adenylosuccinate synthetase isozyme 1	Q8N142	rs10142660	14	104759283	T	G	0.3675	0.01209	1e-200	0.13266	35109	0.0310795	923.926	0.00019998	0.00759726	0.979	0.12695	1339300	79495	1259805	TRUE	4.72302e-196
Migraine_AllType	ADSSL1	13998_26:Ferkingstad et al.	PURA1	Adenylosuccinate synthetase isozyme 1	Q8N142	rs2494748	14	104792555	T	C	0.105	0.008523	7.052e-35	0.62544	35107	0.00516554	151.764	0.0159973	0.00605952	0.00828991	0.619067	1339300	79495	1259805	TRUE	8.93796e-32
Migraine_AllType	ADSSL1	13998_26:Zhang et al.	PURA1	Adenylosuccinate synthetase isozyme 1	Q8N142	rs10142660	14	104759283	T	G	0.185815	0.0251712	1.73343e-13	0.126022	7213	0.00760569	54.4795	0.00019998	0.00759726	0.979	0.12695	1339300	79495	1259805	TRUE	1.98856e-13
Migraine_AllType	AFM	4763_31:Ferkingstad et al.	Afamin	Afamin	P43652	rs72858937	4	73539253	T	C	-0.7517	0.036051	1.494e-96	0.01389	35353	0.0154791	434.74	-0.039604	0.0225017	0.0784007	0.0176	1339300	79495	1259805	TRUE	3.13827e-91
Migraine_AllType	AFM	4763_31:Ferkingstad et al.	Afamin	Afamin	P43652	rs28854891	4	73544971	T	C	0.2877	0.029605	2.527e-22	0.01946	35353	0.00315877	94.4333	-0.00569619	0.0197474	0.772999	0.021367	1339300	79495	1259805	TRUE	1.41109e-21
Migraine_AllType	AFM	4763_31:Zhang et al.	Afamin	Afamin	P43652	rs72856690	4	73507241	A	G	-1.14918	0.0564859	1.62796e-89	0.0210037	7213	0.0543104	413.786	-0.0329985	0.0225854	0.144	0.017367	1339300	79495	1259805	TRUE	6.76899e-89
Migraine_AllType	AFM	4763_31:Zhang et al.	Afamin	Afamin	P43652	rs2091583	4	73550995	C	T	0.420784	0.0518675	5.77498e-16	0.0262027	7213	0.00903573	65.7972	-0.00439966	0.0196687	0.823	0.0214	1339300	79495	1259805	TRUE	7.59086e-16
Migraine_AllType	AGFG1	11681_8:Ferkingstad et al.	NUPL	Arf-GAP domain and FG repeat-containing protein 1	P52594	rs11679534	2	227575661	T	C	-0.0965	0.008292	2.665e-31	0.64733	35346	0.00425186	135.429	-0.0150955	0.00635887	0.0175999	0.689183	1339300	79495	1259805	TRUE	1.27306e-28
Migraine_AllType	AGFG1	11681_8:Zhang et al.	NUPL	Arf-GAP domain and FG repeat-containing protein 1	P52594	rs11679534	2	227575661	C	T	0.413824	0.0172538	2.26466e-122	0.296964	7213	0.071506	575.097	0.0150955	0.00635887	0.0175999	0.310817	1339300	79495	1259805	TRUE	1.9007e-121
Migraine_AllType	AGRN	15483_377:Ferkingstad et al.	Agrin	Agrin	O00468	rs4970394	1	1027511	T	C	0.239	0.008395	2.88e-178	0.54118	35278	0.0283668	810.457	0.00530404	0.00597877	0.375	0.563433	1339300	79495	1259805	TRUE	1.02322e-170
Migraine_AllType	AGRN	15483_377:Ferkingstad et al.	Agrin	Agrin	O00468	rs6657048	1	1022260	T	C	0.326	0.02829	1.004e-30	0.02338	35284	0.00485328	132.784	0.0690969	0.0256932	0.00715995	0.012667	1339300	79495	1259805	TRUE	7.73717e-28
Migraine_AllType	AGRN	15483_377:Ferkingstad et al.	Agrin	Agrin	O00468	rs11260547	1	1179833	T	G	0.1174	0.01249	5.475e-21	0.13286	35284	0.00317577	88.346	0.00590255	0.00963189	0.54	0.11184	1339300	79495	1259805	TRUE	4.48783e-20
Migraine_AllType	AGRN	15483_377:Ferkingstad et al.	Agrin	Agrin	O00468	rs1153104	1	1479683	G	T	0.1706	0.025458	2.068e-11	0.02762	35308	0.00156332	44.904	0.0338989	0.0311185	0.276	0.0196	1339300	79495	1259805	TRUE	1.20776e-10
Migraine_AllType	AGRN	15483_377:Ferkingstad et al.	Agrin	Agrin	O00468	rs144974594	1	1518497	T	C	-0.1851	0.028814	1.327e-10	0.0213	35317	0.00142847	41.2649	-0.013298	0.0271284	0.624001	0.017367	1339300	79495	1259805	TRUE	3.82919e-10
Migraine_AllType	AGRN	15483_377:Zhang et al.	Agrin	Agrin	O00468	rs4970350	1	1036800	G	A	-0.294348	0.0166672	2.29684e-68	0.427423	7213	0.0424076	311.8	-0.0041988	0.00598559	0.483	0.439533	1339300	79495	1259805	TRUE	4.59621e-68
Migraine_AllType	AGRP	2813_11:Ferkingstad et al.	ART	Agouti-related protein	O00253	rs34123523	16	67483276	T	C	0.511	0.020017	9.573e-144	0.03963	35372	0.0198763	651.657	0.0020978	0.0148954	0.888	0.041117	1339300	79495	1259805	TRUE	5.31526e-139
Migraine_AllType	AGRP	2813_11:Ferkingstad et al.	ART	Agouti-related protein	O00253	rs111986796	16	67505027	T	C	-0.2663	0.032734	4.109e-16	0.0158	35373	0.00220553	66.1789	0.00909848	0.0235303	0.699	0.0153	1339300	79495	1259805	TRUE	1.65138e-15
Migraine_AllType	AGRP	2813_11:Zhang et al.	ART	Agouti-related protein	O00253	rs114322795	16	67476655	T	C	0.663465	0.0423294	1.79556e-54	0.03972	7213	0.0335794	245.602	0.000899595	0.0146392	0.951	0.040783	1339300	79495	1259805	TRUE	1.9579e-54
Migraine_AllType	AGRP	2813_11:Zhang et al.	ART	Agouti-related protein	O00253	rs74900413	16	67709521	A	G	-0.456826	0.0738821	6.62511e-10	0.0129627	7213	0.00534024	38.2211	0.018596	0.0236659	0.432	0.01545	1339300	79495	1259805	TRUE	1.04498e-09
Migraine_AllType	AGT	3484_60:Ferkingstad et al.	Angiotensinogen	Angiotensinogen	P01019	rs2071404	1	230715194	A	C	0.2772	0.013635	6.872e-92	0.09293	35364	0.0129543	413.287	0.012304	0.00962221	0.201	0.10345	1339300	79495	1259805	TRUE	1.92195e-87
Migraine_AllType	AGT	3484_60:Ferkingstad et al.	Angiotensinogen	Angiotensinogen	P01019	rs2354846	1	230753826	G	A	0.0575	0.008948	1.308e-10	0.26889	35364	0.00129994	41.2914	-0.00579677	0.00685847	0.398	0.235583	1339300	79495	1259805	TRUE	5.44302e-10
Migraine_AllType	AGT	3484_60:Zhang et al.	Angiotensinogen	Angiotensinogen	P01019	rs2071404	1	230715194	A	C	0.458801	0.0264426	4.22045e-66	0.105435	7213	0.0397078	300.968	0.012304	0.00962221	0.201	0.10345	1339300	79495	1259805	TRUE	1.79215e-65
Migraine_AllType	AGT	3484_60:Zhang et al.	Angiotensinogen	Angiotensinogen	P01019	rs1111051	1	230742742	C	T	0.253534	0.037841	2.24167e-11	0.0503951	7213	0.00615225	44.8773	0.0326995	0.0125887	0.0093901	0.056567	1339300	79495	1259805	TRUE	8.95323e-11
Migraine_AllType	AHSG	3581_53:Ferkingstad et al.	a2-HS-Glycoprotein	Alpha-2-HS-glycoprotein	P02765	rs2077119	3	186612673	G	T	0.3118	0.006928	1e-200	0.47414	35367	0.0484796	2025.41	0.0125015	0.00591973	0.0347	0.442517	1339300	79495	1259805	TRUE	0
Migraine_AllType	AHSG	3581_53:Ferkingstad et al.	a2-HS-Glycoprotein	Alpha-2-HS-glycoprotein	P02765	rs822395	3	186849018	A	C	0.0858	0.009061	2.825e-21	0.68745	35364	0.00316348	89.6598	0.0101008	0.00626671	0.107	0.67155	1339300	79495	1259805	TRUE	1.04929e-19
Migraine_AllType	AHSG	3581_53:Ferkingstad et al.	a2-HS-Glycoprotein	Alpha-2-HS-glycoprotein	P02765	rs1003409	3	186288561	C	T	0.0756	0.008333	1.167e-19	0.51088	35357	0.00285633	82.3031	-0.00269636	0.00596048	0.651	0.522683	1339300	79495	1259805	TRUE	6.77427e-19
Migraine_AllType	AHSG	3581_53:Ferkingstad et al.	a2-HS-Glycoprotein	Alpha-2-HS-glycoprotein	P02765	rs5030095	3	186743560	C	G	0.0869	0.013223	4.967e-11	0.11323	35366	0.0015165	43.1872	0.0115036	0.00883697	0.193	0.127117	1339300	79495	1259805	TRUE	3.46462e-10
Migraine_AllType	AHSG	3581_53:Zhang et al.	a2-HS-Glycoprotein	Alpha-2-HS-glycoprotein	P02765	rs12487390	3	186606937	G	A	-0.558847	0.0177521	1e-200	0.26272	7213	0.120988	990.754	-0.0137035	0.00646729	0.0340997	0.291933	1339300	79495	1259805	TRUE	4.57083e-205
Migraine_AllType	AHSG	3581_53:Zhang et al.	a2-HS-Glycoprotein	Alpha-2-HS-glycoprotein	P02765	rs78048160	3	186656837	G	A	0.37959	0.0605012	3.7202e-10	0.0189935	7213	0.00536953	39.3533	-0.00810274	0.0228599	0.723	0.017433	1339300	79495	1259805	TRUE	4.83539e-10
Migraine_AllType	AIF1L	18871_24:Ferkingstad et al.	AIF1L	Allograft inflammatory factor 1-like	Q9BQI0	rs4740217	9	131107315	G	A	0.4927	0.00862	1e-200	0.17838	35374	0.0711561	3266.83	0.00610135	0.00763145	0.424	0.181167	1339300	79495	1259805	TRUE	0
Migraine_AllType	AIF1L	18871_24:Ferkingstad et al.	AIF1L	Allograft inflammatory factor 1-like	Q9BQI0	rs62581471	9	131062675	G	C	0.4543	0.021549	1.159e-98	0.0398	35370	0.0157747	444.433	-0.0217038	0.0171999	0.207	0.029533	1339300	79495	1259805	TRUE	5.93628e-94
Migraine_AllType	AIF1L	18871_24:Ferkingstad et al.	AIF1L	Allograft inflammatory factor 1-like	Q9BQI0	rs36126057	9	131054424	T	C	0.2056	0.014161	9.274e-48	0.10133	35370	0.00769865	210.782	-0.0185001	0.00968853	0.0562005	0.105367	1339300	79495	1259805	TRUE	1.36012e-44
Migraine_AllType	AIF1L	18871_24:Ferkingstad et al.	AIF1L	Allograft inflammatory factor 1-like	Q9BQI0	rs2275130	9	131036434	T	C	0.0924	0.009747	2.552e-21	0.73548	35370	0.00332203	89.8623	0.00739729	0.00637632	0.246	0.678333	1339300	79495	1259805	TRUE	4.87892e-20
Migraine_AllType	AIF1L	18871_24:Ferkingstad et al.	AIF1L	Allograft inflammatory factor 1-like	Q9BQI0	rs2313583	9	130663739	A	G	-0.0812	0.008698	1.001e-20	0.41488	35372	0.00320118	87.1462	-0.0123965	0.00604513	0.0403005	0.406317	1339300	79495	1259805	TRUE	6.5966e-19
Migraine_AllType	AIF1L	18871_24:Ferkingstad et al.	AIF1L	Allograft inflammatory factor 1-like	Q9BQI0	rs146772756	9	131542567	A	G	-0.1511	0.023072	5.791e-11	0.03715	35372	0.00163334	42.8878	-0.00180162	0.016118	0.911	0.031283	1339300	79495	1259805	TRUE	1.15787e-10
Migraine_AllType	AIF1L	18871_24:Ferkingstad et al.	AIF1L	Allograft inflammatory factor 1-like	Q9BQI0	rs11243401	9	131469062	A	G	0.1582	0.02465	1.383e-10	0.03151	35372	0.00152752	41.1865	0.0197046	0.0127078	0.121	0.05875	1339300	79495	1259805	TRUE	1.16832e-09
Migraine_AllType	AIF1L	18871_24:Zhang et al.	AIF1L	Allograft inflammatory factor 1-like	Q9BQI0	rs11244283	9	131098141	C	G	-0.547309	0.0174698	1e-200	0.277901	7213	0.120221	981.226	-0.0034961	0.00663047	0.598	0.2699	1339300	79495	1259805	TRUE	9.95376e-205
Migraine_AllType	AIF1L	18871_24:Zhang et al.	AIF1L	Allograft inflammatory factor 1-like	Q9BQI0	rs2767651	9	131269532	G	A	0.129886	0.0188372	5.83555e-12	0.255164	7213	0.00641261	47.5304	-0.00369682	0.00678763	0.586001	0.250183	1339300	79495	1259805	TRUE	8.6175e-12
Migraine_AllType	AIF1L	18871_24:Zhang et al.	AIF1L	Allograft inflammatory factor 1-like	Q9BQI0	rs145930098	9	131315811	T	C	0.465178	0.0842693	3.50518e-08	0.00991266	7213	0.00424749	30.4635	-0.0292949	0.0343682	0.394	0.00695	1339300	79495	1259805	TRUE	5.38968e-08
Migraine_AllType	AK1	5012_67:Ferkingstad et al.	Myokinase, human	Adenylate kinase isoenzyme 1	P00568	rs9919018	9	127880476	A	G	-0.0601	0.009451	2.027e-10	0.24427	35357	0.00133357	40.4361	0.00539542	0.00746792	0.47	0.23864	1339300	79495	1259805	TRUE	7.29827e-10
Migraine_AllType	AK1	5012_67:Zhang et al.	Myokinase, human	Adenylate kinase isoenzyme 1	P00568	rs78181560	9	127878806	T	G	-0.714771	0.0446887	1.30449e-56	0.0351449	7213	0.0346488	255.751	0.00149888	0.014924	0.92	0.038667	1339300	79495	1259805	TRUE	1.44893e-56
Migraine_AllType	AKR1A1	4192_10:Ferkingstad et al.	AK1A1	Alcohol dehydrogenase [NADP(+)]	P14550	rs115158888	1	45165174	A	G	-0.4435	0.01462	1e-200	0.08653	35363	0.0310941	920.17	0.0077995	0.0102568	0.447	0.093917	1339300	79495	1259805	TRUE	1.00713e-193
Migraine_AllType	AKR1A1	4192_10:Ferkingstad et al.	AK1A1	Alcohol dehydrogenase [NADP(+)]	P14550	rs12022634	1	45450250	A	G	0.129	0.015018	8.708e-18	0.0836	35365	0.00254977	73.7786	0.0044003	0.0100658	0.662	0.091483	1339300	79495	1259805	TRUE	4.27598e-17
Migraine_AllType	AKR1A1	4192_10:Ferkingstad et al.	AK1A1	Alcohol dehydrogenase [NADP(+)]	P14550	rs78918308	1	45954744	C	T	0.1225	0.020768	3.668e-09	0.04277	35371	0.00122873	34.7903	-0.00879859	0.0163729	0.590999	0.0338	1339300	79495	1259805	TRUE	9.76705e-09
Migraine_AllType	AKR1A1	4192_10:Zhang et al.	AK1A1	Alcohol dehydrogenase [NADP(+)]	P14550	rs2229540	1	45566639	G	A	-1.41296	0.0303132	1e-200	0.0614862	7213	0.230414	2172.08	0.00320486	0.0114738	0.780001	0.074317	1339300	79495	1259805	TRUE	0
Migraine_AllType	AKR1A1	4192_10:Zhang et al.	AK1A1	Alcohol dehydrogenase [NADP(+)]	P14550	rs61751012	1	45566635	A	G	-0.958253	0.0788624	1.20729e-33	0.0110218	7213	0.0200184	147.605	-0.00339576	0.0293848	0.908	0.009767	1339300	79495	1259805	TRUE	1.58861e-33
Migraine_AllType	AKR1B1	16606_85:Ferkingstad et al.	Aldose reductase	Aldose reductase	P15121	rs75627053	7	134468104	T	C	0.3078	0.037777	3.703e-16	0.01202	35357	0.00225019	66.3831	-0.0129029	0.0202009	0.523	0.021883	1339300	79495	1259805	TRUE	2.07015e-15
Migraine_AllType	AKR1B1	16606_85:Ferkingstad et al.	Aldose reductase	Aldose reductase	P15121	rs2229542	7	134450869	C	T	-0.2011	0.031099	1.003e-10	0.017	35357	0.00135163	41.8126	-0.0391983	0.025551	0.125	0.014067	1339300	79495	1259805	TRUE	8.50543e-10
Migraine_AllType	AKR1B1	16606_85:Zhang et al.	Aldose reductase	Aldose reductase	P15121	rs782545	7	134503187	G	A	0.645917	0.0479378	6.92574e-41	0.0304312	7213	0.0246196	181.5	-0.0189994	0.0202449	0.348	0.02634	1339300	79495	1259805	TRUE	2.00479e-40
Migraine_AllType	AKR1B1	16606_85:Zhang et al.	Aldose reductase	Aldose reductase	P15121	rs2229542	7	134450869	C	T	-0.907527	0.0740315	3.30126e-34	0.0122695	7213	0.0199625	150.233	-0.0391983	0.025551	0.125	0.014067	1339300	79495	1259805	TRUE	1.54099e-33
Migraine_AllType	AKR1C3	17377_1:Ferkingstad et al.	Aldose reductase-like C3	Aldo-keto reductase family 1 member C3	P42330	rs7907131	10	5111105	C	T	-0.1415	0.008627	1.862e-60	0.66941	35374	0.00886186	269.01	0.0114958	0.00675313	0.0886993	0.6488	1339300	79495	1259805	TRUE	6.81857e-57
Migraine_AllType	AKR1C3	17377_1:Ferkingstad et al.	Aldose reductase-like C3	Aldo-keto reductase family 1 member C3	P42330	rs10904368	10	4889893	A	G	-0.1256	0.01002	4.823e-36	0.20716	35373	0.00518204	157.116	-0.0130042	0.00738112	0.0780998	0.196417	1339300	79495	1259805	TRUE	1.34151e-33
Migraine_AllType	AKR1C3	17377_1:Ferkingstad et al.	Aldose reductase-like C3	Aldo-keto reductase family 1 member C3	P42330	rs72781981	10	5597597	T	C	-0.207	0.022314	1.747e-20	0.0326	35377	0.00270268	86.0521	0.0501036	0.0208189	0.0161002	0.03208	1339300	79495	1259805	TRUE	1.84474e-18
Migraine_AllType	AKR1C3	17377_1:Ferkingstad et al.	Aldose reductase-like C3	Aldo-keto reductase family 1 member C3	P42330	rs61854630	10	5315582	A	G	-0.0707	0.009916	1.007e-12	0.21281	35366	0.00167471	50.8325	0.0110982	0.00721505	0.124	0.216717	1339300	79495	1259805	TRUE	1.12999e-11
Migraine_AllType	AKR1C3	17377_1:Ferkingstad et al.	Aldose reductase-like C3	Aldo-keto reductase family 1 member C3	P42330	rs10732926	10	5035592	T	G	0.053	0.008509	4.696e-10	0.35706	35374	0.00128971	38.7945	-0.000500125	0.00603919	0.934	0.344667	1339300	79495	1259805	TRUE	8.6034e-10
Migraine_AllType	AKR1C3	17377_1:Ferkingstad et al.	Aldose reductase-like C3	Aldo-keto reductase family 1 member C3	P42330	rs72778490	10	5348278	T	G	0.128	0.020887	8.889e-10	0.03946	35368	0.001242	37.5529	0.00669752	0.0212832	0.753	0.02572	1339300	79495	1259805	TRUE	2.00907e-09
Migraine_AllType	AKR1C3	17377_1:Zhang et al.	Aldose reductase-like C3	Aldo-keto reductase family 1 member C3	P42330	rs4880709	10	5109163	G	A	0.135515	0.017398	7.69064e-15	0.339387	7213	0.00823469	60.6535	-0.00549507	0.0062201	0.377	0.33905	1339300	79495	1259805	TRUE	1.45848e-14
Migraine_AllType	AKR1C4	18397_5:Ferkingstad et al.	AK1C4	Aldo-keto reductase family 1 member C4	P17516	rs10904419	10	5102407	C	T	0.6019	0.007706	1e-200	0.7987	35374	0.116495	6100.51	0.0177974	0.00756868	0.0186999	0.810167	1339300	79495	1259805	TRUE	0
Migraine_AllType	AKR1C4	18397_5:Ferkingstad et al.	AK1C4	Aldo-keto reductase family 1 member C4	P17516	rs6601945	10	5333914	C	T	-0.1794	0.010415	1.709e-66	0.17755	35370	0.00939951	296.689	0.00449986	0.00794215	0.571	0.16325	1339300	79495	1259805	TRUE	5.62259e-64
Migraine_AllType	AKR1C4	18397_5:Ferkingstad et al.	AK1C4	Aldo-keto reductase family 1 member C4	P17516	rs4747987	10	5664589	A	G	-0.2231	0.020071	1.053e-28	0.04108	35378	0.00392141	123.548	-0.00080032	0.0155679	0.959	0.03595	1339300	79495	1259805	TRUE	6.18456e-28
Migraine_AllType	AKR1C4	18397_5:Ferkingstad et al.	AK1C4	Aldo-keto reductase family 1 member C4	P17516	rs111849400	10	5224192	C	T	0.1378	0.013187	1.466e-25	0.10106	35374	0.00345015	109.19	0.0235017	0.0101024	0.02	0.089267	1339300	79495	1259805	TRUE	2.91792e-23
Migraine_AllType	AKR1C4	18397_5:Ferkingstad et al.	AK1C4	Aldo-keto reductase family 1 member C4	P17516	rs28943575	10	5071378	C	G	-0.0932	0.012602	1.41e-13	0.11179	35374	0.00172497	54.6926	0.0139029	0.00913441	0.128	0.118967	1339300	79495	1259805	TRUE	1.74411e-12
Migraine_AllType	AKR1C4	18397_5:Ferkingstad et al.	AK1C4	Aldo-keto reductase family 1 member C4	P17516	rs4492707	10	4911204	C	T	-0.0678	0.010407	7.273e-11	0.82289	35372	0.00133991	42.4408	-0.0120965	0.00809311	0.135	0.842533	1339300	79495	1259805	TRUE	6.04772e-10
Migraine_AllType	AKR1C4	18397_5:Ferkingstad et al.	AK1C4	Aldo-keto reductase family 1 member C4	P17516	rs113140353	10	5371278	C	T	0.0508	0.009087	2.264e-08	0.25829	35372	0.000988779	31.2508	-0.0034961	0.00723629	0.629001	0.26876	1339300	79495	1259805	TRUE	5.34379e-08
Migraine_AllType	AKR1C4	18397_5:Zhang et al.	AK1C4	Aldo-keto reductase family 1 member C4	P17516	rs7897431	10	5212225	A	G	-1.04922	0.0194497	1e-200	0.154582	7213	0.287736	2909.29	-0.0270013	0.0080134	0.000752991	0.16755	1339300	79495	1259805	TRUE	0
Migraine_AllType	AKR1D1	18398_1:Ferkingstad et al.	AK1D1	3-oxo-5-beta-steroid 4-dehydrogenase	P51857	rs1038626	7	138112731	T	A	0.0589	0.010622	2.937e-08	0.82684	35377	0.000993413	30.7463	0.00989883	0.00812319	0.223	0.80856	1339300	79495	1259805	TRUE	1.31472e-07
Migraine_AllType	AKR1D1	18398_1:Zhang et al.	AK1D1	3-oxo-5-beta-steroid 4-dehydrogenase	P51857	rs2306847	7	138113847	A	T	-0.186947	0.0204084	6.63093e-20	0.210523	7213	0.0116173	83.8878	-0.00640044	0.00739875	0.387	0.193433	1339300	79495	1259805	TRUE	1.39195e-19
Migraine_AllType	AKR7A2	4188_1:Ferkingstad et al.	Aflatoxin B1 aldehyde reductase	Aflatoxin B1 aldehyde reductase member 2	O43488	rs61766662	1	19330519	C	T	-0.1514	0.008658	1.808e-68	0.3241	35377	0.0100425	305.768	0.00139902	0.00643917	0.828	0.329333	1339300	79495	1259805	TRUE	2.65951e-66
Migraine_AllType	AKR7A2	4188_1:Zhang et al.	Aflatoxin B1 aldehyde reductase	Aflatoxin B1 aldehyde reductase member 2	O43488	rs74430522	1	19262680	A	G	-0.521227	0.0277181	4.72472e-77	0.0943435	7213	0.0464258	353.514	-0.00480151	0.0104534	0.646001	0.087817	1339300	79495	1259805	TRUE	5.97333e-77
Migraine_AllType	AKR7A2	4188_1:Zhang et al.	Aflatoxin B1 aldehyde reductase	Aflatoxin B1 aldehyde reductase member 2	O43488	rs10917454	1	19469357	C	T	0.199063	0.0169642	1.64262e-31	0.408083	7213	0.0191435	137.656	0.00279609	0.00599631	0.641	0.403333	1339300	79495	1259805	TRUE	2.92228e-31
Migraine_AllType	AKR7A2	4188_1:Zhang et al.	Aflatoxin B1 aldehyde reductase	Aflatoxin B1 aldehyde reductase member 2	O43488	rs67178903	1	19044833	A	G	0.209896	0.0370171	1.48094e-08	0.0532372	7213	0.00444114	32.1428	-0.00130085	0.0138186	0.925	0.048483	1339300	79495	1259805	TRUE	1.6732e-08
Migraine_AllType	AKR7A3	18173_11:Ferkingstad et al.	ARK73	Aflatoxin B1 aldehyde reductase member 3	O95154	rs12094043	1	19245382	G	A	-0.2124	0.008638	1.706e-133	0.34677	35379	0.0204384	604.586	0.00939572	0.00614072	0.126	0.354867	1339300	79495	1259805	TRUE	8.09898e-127
Migraine_AllType	AKR7A3	18173_11:Ferkingstad et al.	ARK73	Aflatoxin B1 aldehyde reductase member 3	O95154	rs115361338	1	18826868	A	C	-0.3742	0.031836	6.736e-32	0.01754	35379	0.00482594	138.148	-0.0248974	0.0209649	0.235	0.01935	1339300	79495	1259805	TRUE	4.02907e-30
Migraine_AllType	AKR7A3	18173_11:Ferkingstad et al.	ARK73	Aflatoxin B1 aldehyde reductase member 3	O95154	rs79350452	1	19704232	G	T	-0.1652	0.016048	7.478e-25	0.069	35380	0.0035063	105.963	-0.004902	0.0120843	0.685001	0.064433	1339300	79495	1259805	TRUE	6.10295e-24
Migraine_AllType	AKR7A3	18173_11:Ferkingstad et al.	ARK73	Aflatoxin B1 aldehyde reductase member 3	O95154	rs150224334	1	19497233	A	G	-0.1872	0.019754	2.626e-21	0.04422	35376	0.00296223	89.8001	-0.0144032	0.0134716	0.285	0.052367	1339300	79495	1259805	TRUE	4.39223e-20
Migraine_AllType	AKR7A3	18173_11:Ferkingstad et al.	ARK73	Aflatoxin B1 aldehyde reductase member 3	O95154	rs141183136	1	18961510	C	G	-0.3185	0.036678	3.829e-18	0.01233	35380	0.00247072	75.402	0.0010994	0.0243581	0.964	0.013967	1339300	79495	1259805	TRUE	1.12312e-17
Migraine_AllType	AKR7A3	18173_11:Zhang et al.	ARK73	Aflatoxin B1 aldehyde reductase member 3	O95154	rs12095284	1	19245355	C	T	-0.483248	0.0163333	1.12429e-181	0.373215	7213	0.109257	875.128	0.00919757	0.00615357	0.135	0.354783	1339300	79495	1259805	TRUE	1.02658e-182
Migraine_AllType	AKR7A3	18173_11:Zhang et al.	ARK73	Aflatoxin B1 aldehyde reductase member 3	O95154	rs114458471	1	19443436	A	T	0.330897	0.0461708	8.4384e-13	0.0340358	7213	0.00719967	51.3488	-0.0122953	0.0175275	0.483	0.029083	1339300	79495	1259805	TRUE	1.37728e-12
Migraine_AllType	AKR7A3	18173_11:Zhang et al.	ARK73	Aflatoxin B1 aldehyde reductase member 3	O95154	rs72645644	1	18937833	T	C	-0.171124	0.0281939	1.34776e-09	0.0939969	7213	0.00498764	36.8291	0.00059982	0.00956547	0.95	0.115933	1339300	79495	1259805	TRUE	1.51951e-09
Migraine_AllType	ALAD	15523_9:Ferkingstad et al.	HEM2	Delta-aminolevulinic acid dehydratase	P13716	rs1800435	9	113391611	G	C	-0.4172	0.014596	1.117e-179	0.08677	35359	0.0275847	816.952	-0.0158042	0.0110326	0.152	0.079667	1339300	79495	1259805	TRUE	5.40185e-171
Migraine_AllType	ALAD	15523_9:Ferkingstad et al.	HEM2	Delta-aminolevulinic acid dehydratase	P13716	rs72758255	9	113233432	G	A	-0.1544	0.01667	2.005e-20	0.06549	35374	0.00291799	85.7825	-0.0268985	0.0142288	0.0587003	0.04315	1339300	79495	1259805	TRUE	1.00193e-18
Migraine_AllType	ALAD	15523_9:Ferkingstad et al.	HEM2	Delta-aminolevulinic acid dehydratase	P13716	rs59709283	9	113308812	A	G	-0.1341	0.018286	2.244e-13	0.05307	35374	0.0018074	53.7769	0.0101978	0.0129781	0.432	0.052783	1339300	79495	1259805	TRUE	1.15762e-12
Migraine_AllType	ALAD	15523_9:Ferkingstad et al.	HEM2	Delta-aminolevulinic acid dehydratase	P13716	rs140106796	9	113132257	T	C	-0.2643	0.037218	1.235e-12	0.01257	35371	0.00173407	50.4271	0.00469894	0.025894	0.856	0.012717	1339300	79495	1259805	TRUE	2.98595e-12
Migraine_AllType	ALAD	15523_9:Ferkingstad et al.	HEM2	Delta-aminolevulinic acid dehydratase	P13716	rs2622266	9	113657966	T	C	0.078	0.010986	1.247e-12	0.83619	35363	0.00166673	50.4064	-0.0103958	0.00864198	0.229	0.8651	1339300	79495	1259805	TRUE	9.54893e-12
Migraine_AllType	ALAD	15523_9:Ferkingstad et al.	HEM2	Delta-aminolevulinic acid dehydratase	P13716	rs149373678	9	113036965	C	T	-0.2377	0.03886	9.545e-10	0.01127	35372	0.00125919	37.4135	0.0886975	0.0389002	0.0226001	0.00566	1339300	79495	1259805	TRUE	1.42325e-08
Migraine_AllType	ALAD	15523_9:Zhang et al.	HEM2	Delta-aminolevulinic acid dehydratase	P13716	rs1800435	9	113391611	G	C	-0.67226	0.0297402	2.30641e-109	0.0797865	7213	0.0663625	510.818	-0.0158042	0.0110326	0.152	0.079667	1339300	79495	1259805	TRUE	5.81146e-109
Migraine_AllType	ALAD	15523_9:Zhang et al.	HEM2	Delta-aminolevulinic acid dehydratase	P13716	rs7025333	9	113353500	T	C	0.174843	0.0168566	4.96408e-25	0.419728	7213	0.0148911	107.556	0.00269636	0.00590605	0.648	0.4166	1339300	79495	1259805	TRUE	8.36595e-25
Migraine_AllType	ALAD	15523_9:Zhang et al.	HEM2	Delta-aminolevulinic acid dehydratase	P13716	rs11794302	9	113131922	C	T	-0.293745	0.04962	3.36928e-09	0.0288368	7213	0.00483293	35.0354	-0.00399798	0.0185105	0.829	0.025467	1339300	79495	1259805	TRUE	4.04803e-09
Migraine_AllType	ALCAM	5451_1:Ferkingstad et al.	ALCAM	CD166 antigen	Q13740	rs77228368	3	105513153	G	C	0.3005	0.022678	4.454e-40	0.03607	35326	0.00627929	175.572	-0.0186019	0.0209683	0.375	0.02298	1339300	79495	1259805	TRUE	3.21953e-38
Migraine_AllType	ALCAM	5451_1:Ferkingstad et al.	ALCAM	CD166 antigen	Q13740	rs11719305	3	105596619	T	A	0.1193	0.015681	2.782e-14	0.07492	35325	0.00197282	57.8774	-0.00080032	0.0127629	0.95	0.06385	1339300	79495	1259805	TRUE	6.52298e-14
Migraine_AllType	ALCAM	5451_1:Ferkingstad et al.	ALCAM	CD166 antigen	Q13740	rs9834384	3	105446365	C	T	-0.1488	0.020123	1.419e-13	0.04368	35326	0.00184979	54.6759	-0.0211011	0.0161006	0.19	0.035983	1339300	79495	1259805	TRUE	1.37427e-12
Migraine_AllType	ALCAM	5451_1:Ferkingstad et al.	ALCAM	CD166 antigen	Q13740	rs35067598	3	105502588	G	A	-0.1241	0.019536	2.12e-10	0.0452	35326	0.0013293	40.3504	-0.0337016	0.0129727	0.00937994	0.05665	1339300	79495	1259805	TRUE	4.84753e-09
Migraine_AllType	ALCAM	5451_1:Zhang et al.	ALCAM	CD166 antigen	Q13740	rs751554	3	105418999	T	C	-0.350204	0.0257729	1.52651e-41	0.116526	7213	0.0252516	184.584	-0.0178992	0.00909241	0.0490004	0.1208	1339300	79495	1259805	TRUE	1.22284e-40
Migraine_AllType	ALCAM	5451_1:Zhang et al.	ALCAM	CD166 antigen	Q13740	rs78470897	3	105368773	A	G	0.481275	0.0578072	9.95475e-17	0.0210037	7213	0.00952562	69.2951	-0.0286979	0.0192001	0.135	0.022983	1339300	79495	1259805	TRUE	2.86537e-16
Migraine_AllType	ALDH3A1	11480_1:Ferkingstad et al.	Aldehyde dehydrogenase, class 3	Aldehyde dehydrogenase, dimeric NADP-preferring	P30838	rs4646787	17	19745936	G	A	0.1267	0.008277	6.817e-53	0.66419	35353	0.00716093	234.306	-0.0098018	0.00618468	0.113	0.664983	1339300	79495	1259805	TRUE	8.32671e-50
Migraine_AllType	ALDH3A1	11480_1:Zhang et al.	Aldehyde dehydrogenase, class 3	Aldehyde dehydrogenase, dimeric NADP-preferring	P30838	rs887241	17	19742625	A	C	-0.216368	0.0171714	5.01911e-36	0.340496	7213	0.0210255	158.728	0.0103958	0.00618877	0.0929994	0.334683	1339300	79495	1259805	TRUE	2.76307e-35
Migraine_AllType	ALDOC	9876_20:Ferkingstad et al.	aldolase C	Fructose-bisphosphate aldolase C	P09972	rs141921160	17	28576910	T	C	-0.6133	0.038951	7.372e-56	0.01035	35359	0.00770545	247.904	-0.00739729	0.0302798	0.807	0.010033	1339300	79495	1259805	TRUE	4.47168e-54
Migraine_AllType	ALDOC	9876_20:Zhang et al.	aldolase C	Fructose-bisphosphate aldolase C	P09972	rs141921160	17	28576910	T	C	-0.841634	0.0824206	2.57819e-24	0.0101206	7213	0.0141927	104.245	-0.00739729	0.0302798	0.807	0.010033	1339300	79495	1259805	TRUE	3.682e-24
Migraine_AllType	ALKBH3	18401_18:Ferkingstad et al.	ALKB3	Alpha-ketoglutarate-dependent dioxygenase alkB homolog 3	Q96Q83	rs2434484	11	43927458	G	T	-0.2406	0.008594	1.875e-172	0.33932	35372	0.025955	783.747	-0.00110061	0.006065	0.856	0.332183	1339300	79495	1259805	TRUE	1.64137e-166
Migraine_AllType	ALKBH3	18401_18:Ferkingstad et al.	ALKB3	Alpha-ketoglutarate-dependent dioxygenase alkB homolog 3	Q96Q83	rs11037809	11	44020418	G	A	0.0808	0.008847	6.692e-20	0.31406	35377	0.00281288	83.4077	-0.00120072	0.00639216	0.851	0.2881	1339300	79495	1259805	TRUE	2.69022e-19
Migraine_AllType	ALKBH3	18401_18:Ferkingstad et al.	ALKB3	Alpha-ketoglutarate-dependent dioxygenase alkB homolog 3	Q96Q83	rs11037575	11	43706780	C	T	-0.0728	0.008393	4.177e-18	0.40622	35378	0.0025567	75.2322	-0.00180162	0.00597466	0.763001	0.409733	1339300	79495	1259805	TRUE	1.7424e-17
Migraine_AllType	ALKBH3	18401_18:Zhang et al.	ALKB3	Alpha-ketoglutarate-dependent dioxygenase alkB homolog 3	Q96Q83	rs2292889	11	43920227	G	C	-0.216182	0.0186154	6.65503e-31	0.266394	7213	0.0182665	134.826	-0.00110061	0.00694039	0.874	0.257	1339300	79495	1259805	TRUE	9.08539e-31
Migraine_AllType	ALPPL2	6706_18:Ferkingstad et al.	PPBN	Alkaline phosphatase, placental-like	P10696	rs12328730	2	232386656	T	C	0.0522	0.008084	1.064e-10	0.35559	35366	0.00124877	41.6931	0.00620074	0.00608257	0.308	0.372533	1339300	79495	1259805	TRUE	5.34671e-10
Migraine_AllType	ALPPL2	6706_18:Zhang et al.	PPBN	Alkaline phosphatase, placental-like	P10696	rs35458538	2	232439642	A	G	0.1377	0.0194927	1.76664e-12	0.23728	7213	0.00686316	49.8888	0.00390238	0.00678166	0.564999	0.248067	1339300	79495	1259805	TRUE	2.67968e-12
Migraine_AllType	ALPPL2	6715_63:Ferkingstad et al.	PPBN	Alkaline phosphatase, placental-like	P10696	rs12478529	2	232421944	T	C	0.1958	0.009598	1.676e-92	0.224	35366	0.013328	416.14	0.00560427	0.00686062	0.414	0.247583	1339300	79495	1259805	TRUE	1.11419e-88
Migraine_AllType	ALPPL2	6715_63:Ferkingstad et al.	PPBN	Alkaline phosphatase, placental-like	P10696	rs2741282	2	232487069	C	T	-0.2444	0.02451	2.033e-23	0.0274	35366	0.00318359	99.424	-0.0114958	0.0165008	0.486	0.03365	1339300	79495	1259805	TRUE	2.34556e-22
Migraine_AllType	ALPPL2	6715_63:Ferkingstad et al.	PPBN	Alkaline phosphatase, placental-like	P10696	rs116605191	2	232331444	A	G	0.1295	0.015023	6.679e-18	0.08053	35368	0.0024835	74.3022	0.0129952	0.0110364	0.239	0.0726	1339300	79495	1259805	TRUE	9.07424e-17
Migraine_AllType	ALPPL2	6715_63:Zhang et al.	PPBN	Alkaline phosphatase, placental-like	P10696	rs35458538	2	232439642	A	G	0.325131	0.0191816	3.18307e-63	0.23728	7213	0.0382625	287.228	0.00390238	0.00678166	0.564999	0.248067	1339300	79495	1259805	TRUE	5.77323e-63
Migraine_AllType	ALPPL2	6715_63:Zhang et al.	PPBN	Alkaline phosphatase, placental-like	P10696	rs11681585	2	232315500	G	A	-0.193175	0.0253815	3.06897e-14	0.120477	7213	0.0079083	57.9091	0.00350385	0.00912531	0.701	0.12195	1339300	79495	1259805	TRUE	4.33065e-14
Migraine_AllType	AMBP	15453_3:Ferkingstad et al.	a1-Microglobulin	Alpha-1-microglobulin	P02760	rs28616789	9	114070709	A	G	-0.1108	0.00922	2.88e-33	0.2772	35362	0.0049195	144.409	-0.00290421	0.00664346	0.662	0.2748	1339300	79495	1259805	TRUE	4.76954e-32
Migraine_AllType	AMBP	15453_3:Ferkingstad et al.	a1-Microglobulin	Alpha-1-microglobulin	P02760	rs56294298	9	114371244	A	G	-0.1038	0.012624	1.994e-16	0.1216	35362	0.00230171	67.6046	0.0036035	0.0104411	0.73	0.084533	1339300	79495	1259805	TRUE	7.77333e-16
Migraine_AllType	AMBP	15453_3:Zhang et al.	a1-Microglobulin	Alpha-1-microglobulin	P02760	rs10982050	9	114066493	G	A	-0.150718	0.0192038	4.82487e-15	0.242132	7213	0.00833693	61.5794	-0.0031951	0.0065749	0.627001	0.274733	1339300	79495	1259805	TRUE	7.30892e-15
Migraine_AllType	AMIGO2	14134_49:Ferkingstad et al.	AMGO2	Amphoterin-induced protein 2	Q86SJ2	rs79609374	12	47079943	G	A	-0.1032	0.009145	1.553e-29	0.2848	35365	0.00433867	127.341	-0.00869772	0.00630882	0.168	0.316267	1339300	79495	1259805	TRUE	1.02694e-27
Migraine_AllType	AMIGO2	14134_49:Ferkingstad et al.	AMGO2	Amphoterin-induced protein 2	Q86SJ2	rs832736	12	47201424	T	A	0.1373	0.017407	3.076e-15	0.06047	35366	0.00214201	62.2112	0.0227981	0.0149787	0.128	0.03875	1339300	79495	1259805	TRUE	4.74365e-14
Migraine_AllType	AMIGO2	14134_49:Ferkingstad et al.	AMGO2	Amphoterin-induced protein 2	Q86SJ2	rs215397	12	47372913	A	C	0.051	0.008241	6.081e-10	0.48269	35367	0.00129894	38.2962	0.00119928	0.00605521	0.843	0.461767	1339300	79495	1259805	TRUE	1.2374e-09
Migraine_AllType	AMIGO2	14134_49:Zhang et al.	AMGO2	Amphoterin-induced protein 2	Q86SJ2	rs1101751	12	47092599	G	A	0.149186	0.0180804	1.84772e-16	0.300014	7213	0.00934796	68.0643	0.0197046	0.0063946	0.00206001	0.300167	1339300	79495	1259805	TRUE	1.35982e-15
Migraine_AllType	AMY1A	7918_114:Ferkingstad et al.	Amylase, alpha 1A	Alpha-amylase 1	P04745	rs11185344	1	103951888	G	A	0.5038	0.016265	1e-200	0.92604	35351	0.0347675	959.364	0.0203966	0.012068	0.0909997	0.9362	1339300	79495	1259805	TRUE	6.88182e-200
Migraine_AllType	AMY1A	7918_114:Ferkingstad et al.	Amylase, alpha 1A	Alpha-amylase 1	P04745	rs113882635	1	103523868	G	C	-0.9393	0.013853	1e-200	0.04147	35349	0.070142	4597.23	0.00669752	0.0139032	0.630001	0.046383	1339300	79495	1259805	TRUE	0
Migraine_AllType	AMY1A	7918_114:Ferkingstad et al.	Amylase, alpha 1A	Alpha-amylase 1	P04745	rs41277630	1	103574200	C	T	-0.84	0.02875	1.165e-187	0.02178	35349	0.0300665	853.608	0.0278	0.0267119	0.298	0.0122	1339300	79495	1259805	TRUE	2.34067e-179
Migraine_AllType	AMY1A	7918_114:Ferkingstad et al.	Amylase, alpha 1A	Alpha-amylase 1	P04745	rs12119211	1	104018359	T	C	0.5447	0.029695	3.759e-75	0.02044	35352	0.0118811	336.452	-0.00060018	0.0199501	0.976	0.0237	1339300	79495	1259805	TRUE	5.3361e-73
Migraine_AllType	AMY1A	7918_114:Ferkingstad et al.	Amylase, alpha 1A	Alpha-amylase 1	P04745	rs140026476	1	103160755	A	G	0.5917	0.037781	2.786e-55	0.0119	35348	0.00823343	245.263	0.0018982	0.0296767	0.949	0.01065	1339300	79495	1259805	TRUE	1.02992e-53
Migraine_AllType	AMY1A	7918_114:Ferkingstad et al.	Amylase, alpha 1A	Alpha-amylase 1	P04745	rs142370265	1	103485310	T	C	-0.1922	0.018105	2.513e-26	0.05912	35349	0.00410966	112.69	0.0263985	0.0136432	0.0530005	0.04835	1339300	79495	1259805	TRUE	2.92377e-24
Migraine_AllType	AMY1A	7918_114:Ferkingstad et al.	Amylase, alpha 1A	Alpha-amylase 1	P04745	rs200753495	1	103262415	GA	G	0.4052	0.038374	4.61e-26	0.01233	35348	0.00399893	111.491	-0.0835012	0.0265492	0.00166001	0.012867	1339300	79495	1259805	TRUE	3.67848e-23
Migraine_AllType	AMY1A	7918_114:Ferkingstad et al.	Amylase, alpha 1A	Alpha-amylase 1	P04745	rs115316410	1	104163618	T	A	0.1967	0.035532	3.096e-08	0.01502	35352	0.00114482	30.644	0.0109004	0.0245471	0.656999	0.0141	1339300	79495	1259805	TRUE	6.96839e-08
Migraine_AllType	AMY1A	7918_114:Zhang et al.	Amylase, alpha 1A	Alpha-amylase 1	P04745	rs78811372	1	103579772	A	G	-0.712255	0.0421722	8.60545e-63	0.0396506	7213	0.0386349	285.166	0.00689617	0.0139476	0.621001	0.046583	1339300	79495	1259805	TRUE	1.4209e-62
Migraine_AllType	AMY1A	7918_114:Zhang et al.	Amylase, alpha 1A	Alpha-amylase 1	P04745	rs61816500	1	103963556	G	A	-0.320957	0.0394803	5.03083e-16	0.0469292	7213	0.00921493	66.0712	-0.0229002	0.0122469	0.0615007	0.0619	1339300	79495	1259805	TRUE	1.76387e-15
Migraine_AllType	AMY1A	7918_114:Zhang et al.	Amylase, alpha 1A	Alpha-amylase 1	P04745	rs114922930	1	103588835	T	C	-0.635002	0.0797818	1.99663e-15	0.0107445	7213	0.00857186	63.3318	0.0198026	0.0235791	0.401	0.015917	1339300	79495	1259805	TRUE	3.74386e-15
Migraine_AllType	AMY1A	7918_114:Zhang et al.	Amylase, alpha 1A	Alpha-amylase 1	P04745	rs74486377	1	103780382	C	A	0.581554	0.0753399	1.32979e-14	0.0122695	7213	0.00819739	59.5675	-0.0313049	0.0239942	0.192	0.017133	1339300	79495	1259805	TRUE	3.18065e-14
Migraine_AllType	AMY1A	7918_114:Zhang et al.	Amylase, alpha 1A	Alpha-amylase 1	P04745	rs150076551	1	103534341	T	C	0.409885	0.057867	1.54141e-12	0.0208651	7213	0.00686463	50.1582	0.0109993	0.0215039	0.609	0.01905	1339300	79495	1259805	TRUE	2.26399e-12
Migraine_AllType	AMY1A	7918_114:Zhang et al.	Amylase, alpha 1A	Alpha-amylase 1	P04745	rs72683765	1	104021219	G	C	-0.306793	0.0470752	7.65227e-11	0.0320255	7213	0.00583554	42.4606	-0.012599	0.0169013	0.456	0.030467	1339300	79495	1259805	TRUE	1.21576e-10
Migraine_AllType	AMY2A	18917_53:Ferkingstad et al.	Pancreatic alpha-amylase	Pancreatic alpha-amylase	P04746	rs72694406	1	103500617	A	G	-0.3695	0.010123	1e-200	0.21107	35349	0.0454699	1332.25	0.00350385	0.00710695	0.621999	0.221	1339300	79495	1259805	TRUE	1.58546e-279
Migraine_AllType	AMY2A	18917_53:Ferkingstad et al.	Pancreatic alpha-amylase	Pancreatic alpha-amylase	P04746	rs12136188	1	104050610	G	C	0.2401	0.012668	4.118e-80	0.12367	35352	0.0124953	359.206	0.00760104	0.00865824	0.38	0.131467	1339300	79495	1259805	TRUE	1.08032e-76
Migraine_AllType	AMY2A	18917_53:Ferkingstad et al.	Pancreatic alpha-amylase	Pancreatic alpha-amylase	P04746	rs74891141	1	103193864	G	C	0.1761	0.020828	2.787e-17	0.04303	35348	0.00255399	71.4824	0.0158044	0.0142681	0.268	0.044017	1339300	79495	1259805	TRUE	3.22024e-16
Migraine_AllType	AMY2A	18917_53:Zhang et al.	Pancreatic alpha-amylase	Pancreatic alpha-amylase	P04746	rs12076610	1	103521319	T	G	0.689138	0.0274343	1.47213e-133	0.093789	7213	0.0807279	630.818	-0.0108992	0.010152	0.283	0.093367	1339300	79495	1259805	TRUE	8.31874e-134
Migraine_AllType	AMY2A	18917_53:Zhang et al.	Pancreatic alpha-amylase	Pancreatic alpha-amylase	P04746	rs114500706	1	103849546	G	A	-0.682034	0.0388132	1.02138e-67	0.0469985	7213	0.0416696	308.697	0.0160013	0.0127366	0.209	0.055983	1339300	79495	1259805	TRUE	4.17521e-67
Migraine_AllType	AMY2A	18917_53:Zhang et al.	Pancreatic alpha-amylase	Pancreatic alpha-amylase	P04746	rs4847148	1	103907224	A	C	-0.561542	0.0670638	6.6708e-17	0.0154582	7213	0.00959815	70.0919	-0.070401	0.0263036	0.00743995	0.012967	1339300	79495	1259805	TRUE	3.96101e-16
Migraine_AllType	AMY2B	15556_49:Ferkingstad et al.	Alpha-amylase 2B	Alpha-amylase 2B	P19961	rs77729677	1	103566260	G	A	0.7765	0.014269	1e-200	0.04623	35349	0.0531717	2961.22	-0.00559563	0.0148864	0.706999	0.05048	1339300	79495	1259805	TRUE	0
Migraine_AllType	AMY2B	15556_49:Ferkingstad et al.	Alpha-amylase 2B	Alpha-amylase 2B	P19961	rs180993443	1	103791100	T	C	-0.7738	0.037216	5.117e-96	0.01307	35349	0.0154472	432.288	0.0203025	0.0255591	0.427	0.013183	1339300	79495	1259805	TRUE	4.34643e-92
Migraine_AllType	AMY2B	15556_49:Ferkingstad et al.	Alpha-amylase 2B	Alpha-amylase 2B	P19961	rs75319649	1	103143074	C	T	-0.3664	0.021352	5.311e-66	0.04148	35348	0.0106753	294.448	0.0009995	0.0137376	0.942	0.044767	1339300	79495	1259805	TRUE	4.33981e-64
Migraine_AllType	AMY2B	15556_49:Ferkingstad et al.	Alpha-amylase 2B	Alpha-amylase 2B	P19961	rs148794257	1	103838159	A	C	-0.4263	0.026908	1.571e-56	0.02399	35349	0.00851031	250.982	0.00560427	0.0212513	0.792	0.020183	1339300	79495	1259805	TRUE	1.05214e-54
Migraine_AllType	AMY2B	15556_49:Ferkingstad et al.	Alpha-amylase 2B	Alpha-amylase 2B	P19961	rs150076551	1	103534341	T	C	0.2902	0.031142	1.178e-20	0.01884	35349	0.00311348	86.8315	0.0109993	0.0215039	0.609	0.01905	1339300	79495	1259805	TRUE	8.09901e-20
Migraine_AllType	AMY2B	15556_49:Ferkingstad et al.	Alpha-amylase 2B	Alpha-amylase 2B	P19961	rs76131993	1	103299894	G	T	-0.2439	0.029863	3.156e-16	0.02018	35344	0.00235245	66.701	0.0126003	0.0247722	0.611	0.0139	1339300	79495	1259805	TRUE	1.49698e-15
Migraine_AllType	AMY2B	15556_49:Zhang et al.	Alpha-amylase 2B	Alpha-amylase 2B	P19961	rs12076610	1	103521319	T	G	0.612807	0.0276844	4.28099e-105	0.093789	7213	0.063835	489.843	-0.0108992	0.010152	0.283	0.093367	1339300	79495	1259805	TRUE	6.84432e-105
Migraine_AllType	AMY2B	15556_49:Zhang et al.	Alpha-amylase 2B	Alpha-amylase 2B	P19961	rs114500706	1	103849546	G	A	-0.532566	0.0391361	1.16914e-41	0.0469985	7213	0.0254071	185.128	0.0160013	0.0127366	0.209	0.055983	1339300	79495	1259805	TRUE	4.65364e-41
Migraine_AllType	AMY2B	15556_49:Zhang et al.	Alpha-amylase 2B	Alpha-amylase 2B	P19961	rs4847148	1	103907224	A	C	-0.413726	0.0672126	7.8864e-10	0.0154582	7213	0.00521013	37.8795	-0.070401	0.0263036	0.00743995	0.012967	1339300	79495	1259805	TRUE	2.91186e-09
Migraine_AllType	ANG	4874_3:Ferkingstad et al.	Angiogenin	Angiogenin	P03950	rs12434011	14	20689880	T	C	0.5296	0.016656	1e-200	0.06801	35338	0.0355558	1010.95	0.0145043	0.0132041	0.272	0.06302	1339300	79495	1259805	TRUE	8.4055e-212
Migraine_AllType	ANG	4874_3:Ferkingstad et al.	Angiogenin	Angiogenin	P03950	rs371167806	14	20677743	T	G	0.656	0.018822	1e-200	0.05375	35336	0.0437746	1214.65	-0.000500125	0.0124667	0.968	0.0569	1339300	79495	1259805	TRUE	2.41829e-256
Migraine_AllType	ANG	4874_3:Ferkingstad et al.	Angiogenin	Angiogenin	P03950	rs74242298	14	20650044	C	T	-0.7997	0.037614	2.615e-100	0.01233	35332	0.0155761	451.992	-0.0127003	0.0242187	0.6	0.01545	1339300	79495	1259805	TRUE	1.33716e-96
Migraine_AllType	ANG	4874_3:Ferkingstad et al.	Angiogenin	Angiogenin	P03950	rs147461418	14	20665721	C	T	0.6641	0.033057	9.096e-90	0.01675	35337	0.014527	403.567	0.0392015	0.028903	0.175	0.010817	1339300	79495	1259805	TRUE	2.58547e-85
Migraine_AllType	ANG	4874_3:Ferkingstad et al.	Angiogenin	Angiogenin	P03950	rs146731476	14	20611774	A	G	-0.3735	0.040913	6.899e-20	0.01099	35335	0.00303256	83.3363	-0.00989883	0.0280326	0.724001	0.01295	1339300	79495	1259805	TRUE	3.5385e-19
Migraine_AllType	ANG	4874_3:Ferkingstad et al.	Angiogenin	Angiogenin	P03950	rs138913566	14	20242157	A	G	-0.2652	0.034872	2.85e-14	0.01561	35329	0.00216146	57.8321	0.0176041	0.0261609	0.501	0.014217	1339300	79495	1259805	TRUE	1.39967e-13
Migraine_AllType	ANG	4874_3:Ferkingstad et al.	Angiogenin	Angiogenin	P03950	rs116174537	14	20441094	C	G	0.1654	0.02663	5.263e-10	0.0265	35337	0.00141151	38.5748	-0.0198048	0.0162172	0.222	0.034183	1339300	79495	1259805	TRUE	2.96495e-09
Migraine_AllType	ANG	4874_3:Ferkingstad et al.	Angiogenin	Angiogenin	P03950	rs56079164	14	20371774	A	G	-0.2074	0.036679	1.563e-08	0.01407	35339	0.0011934	31.9711	0.0691995	0.0253316	0.00629999	0.013067	1339300	79495	1259805	TRUE	2.71462e-07
Migraine_AllType	ANG	4874_3:Ferkingstad et al.	Angiogenin	Angiogenin	P03950	rs28492014	14	21136738	C	T	0.169	0.030463	2.895e-08	0.02075	35337	0.00116069	30.7754	0.00909848	0.0260613	0.726999	0.0134	1339300	79495	1259805	TRUE	5.99502e-08
Migraine_AllType	ANG	4874_3:Zhang et al.	Angiogenin	Angiogenin	P03950	rs140254447	14	20664500	G	C	0.434493	0.0422936	1.37348e-24	0.0391654	7213	0.0142085	105.511	0.0267977	0.0151847	0.0775997	0.038817	1339300	79495	1259805	TRUE	6.14013e-24
Migraine_AllType	ANG	4874_3:Zhang et al.	Angiogenin	Angiogenin	P03950	rs17242790	14	20698068	A	G	-0.4466	0.051645	6.41425e-18	0.0270345	7213	0.0104926	74.7585	0.0507026	0.0184338	0.00595004	0.028567	1339300	79495	1259805	TRUE	4.2271e-17
Migraine_AllType	ANGPT1	2811_27:Ferkingstad et al.	Angiopoietin-1	Angiopoietin-1	Q15389	rs2927124	8	107070148	C	G	0.0678	0.008477	1.261e-15	0.3583	35344	0.00211382	63.9662	0.00079968	0.00611769	0.896	0.362667	1339300	79495	1259805	TRUE	3.5194e-15
Migraine_AllType	ANGPT1	2811_27:Zhang et al.	Angiopoietin-1	Angiopoietin-1	Q15389	rs2920067	8	107071404	A	G	0.138851	0.0170883	5.19993e-16	0.359074	7213	0.00887401	66.0055	0.0010994	0.0061446	0.858	0.360083	1339300	79495	1259805	TRUE	6.65812e-16
Migraine_AllType	ANGPT2	2602_2:Ferkingstad et al.	Angiopoietin-2	Angiopoietin-2	O15123	rs1968586	8	6421990	T	C	-0.1308	0.00886	2.536e-49	0.3488	35377	0.00777206	217.933	-0.00910129	0.00615149	0.139	0.366217	1339300	79495	1259805	TRUE	1.6669e-46
Migraine_AllType	ANGPT2	2602_2:Ferkingstad et al.	Angiopoietin-2	Angiopoietin-2	O15123	rs7018378	8	6420991	A	G	-0.0626	0.010205	8.568e-10	0.21737	35377	0.00133332	37.6269	0.00410158	0.0071462	0.565999	0.231233	1339300	79495	1259805	TRUE	2.50073e-09
Migraine_AllType	ANGPT2	2602_2:Zhang et al.	Angiopoietin-2	Angiopoietin-2	O15123	rs1968586	8	6421990	T	C	-0.218101	0.017176	1.49006e-36	0.365243	7213	0.0220564	161.195	-0.00910129	0.00615149	0.139	0.366217	1339300	79495	1259805	TRUE	6.89059e-36
Migraine_AllType	ANGPTL1	11142_11:Ferkingstad et al.	ANGL1	Angiopoietin-related protein 1	O95841	rs11588907	1	178540327	T	C	0.2857	0.008309	1e-200	0.37929	35348	0.0384336	1182.22	0.00639948	0.0061363	0.297	0.355717	1339300	79495	1259805	TRUE	2.83322e-247
Migraine_AllType	ANGPTL1	11142_11:Ferkingstad et al.	ANGL1	Angiopoietin-related protein 1	O95841	rs113318616	1	178937190	T	C	0.175	0.008599	4.616e-92	0.34988	35347	0.0139322	414.148	0.00469894	0.00691817	0.497	0.30606	1339300	79495	1259805	TRUE	1.86444e-88
Migraine_AllType	ANGPTL1	11142_11:Ferkingstad et al.	ANGL1	Angiopoietin-related protein 1	O95841	rs141911901	1	179315719	G	A	0.23	0.035385	8.039e-11	0.01326	35349	0.00138431	42.2467	-0.0625991	0.0262519	0.0171002	0.0125	1339300	79495	1259805	TRUE	1.62041e-09
Migraine_AllType	ANGPTL1	11142_11:Ferkingstad et al.	ANGL1	Angiopoietin-related protein 1	O95841	rs2484437	1	179355379	G	A	-0.1619	0.02729	2.982e-09	0.02329	35349	0.0011925	35.1935	-0.053	0.020551	0.00990992	0.022667	1339300	79495	1259805	TRUE	5.2968e-08
Migraine_AllType	ANGPTL1	11142_11:Ferkingstad et al.	ANGL1	Angiopoietin-related protein 1	O95841	rs11581970	1	178446321	G	C	0.2206	0.039927	3.294e-08	0.01094	35348	0.00105313	30.5248	-0.00290421	0.0243341	0.905	0.015067	1339300	79495	1259805	TRUE	5.5279e-08
Migraine_AllType	ANGPTL1	11142_11:Zhang et al.	ANGL1	Angiopoietin-related protein 1	O95841	rs10913568	1	178544276	C	T	0.435634	0.0158255	1.05532e-158	0.478442	7213	0.0947121	757.545	0.00619918	0.00587082	0.291	0.4876	1339300	79495	1259805	TRUE	1.61635e-159
Migraine_AllType	ANGPTL1	11142_11:Zhang et al.	ANGL1	Angiopoietin-related protein 1	O95841	rs871632	1	178934631	C	T	0.227769	0.0180073	2.7582e-36	0.2831	7213	0.021058	159.945	0.00149888	0.00620097	0.809	0.307417	1339300	79495	1259805	TRUE	4.06047e-36
Migraine_AllType	ANGPTL1	9092_33:Ferkingstad et al.	ANGL1	Angiopoietin-related protein 1	O95841	rs71630204	1	178928183	C	T	0.0743	0.008224	1.642e-19	0.38219	35357	0.00260701	81.6182	0.00059982	0.00654683	0.927	0.342783	1339300	79495	1259805	TRUE	5.63013e-19
Migraine_AllType	ANGPTL1	9092_33:Ferkingstad et al.	ANGL1	Angiopoietin-related protein 1	O95841	rs11581618	1	178603585	A	G	0.0535	0.00825	8.87e-11	0.38099	35357	0.00135005	42.0509	0.00560427	0.00616081	0.363	0.355483	1339300	79495	1259805	TRUE	4.01374e-10
Migraine_AllType	ANGPTL3	10391_1:Ferkingstad et al.	ANGL3	Angiopoietin-related protein 3	Q9Y5C1	rs10889352	1	62633352	C	T	-0.2189	0.008507	5.121e-146	0.33773	35346	0.0214351	662.086	0.0107025	0.00623766	0.0862005	0.329433	1339300	79495	1259805	TRUE	2.03069e-138
Migraine_AllType	ANGPTL3	10391_1:Ferkingstad et al.	ANGL3	Angiopoietin-related protein 3	Q9Y5C1	rs17123220	1	62238014	A	G	-0.7903	0.038998	2.612e-91	0.01048	35345	0.0129539	410.653	0.0180953	0.022439	0.42	0.01685	1339300	79495	1259805	TRUE	1.50746e-87
Migraine_AllType	ANGPTL3	10391_1:Ferkingstad et al.	ANGL3	Angiopoietin-related protein 3	Q9Y5C1	rs12723730	1	63040309	G	A	-0.1771	0.017691	1.367e-23	0.05421	35347	0.00321619	100.209	-0.00619918	0.0130978	0.636	0.06766	1339300	79495	1259805	TRUE	1.12328e-22
Migraine_AllType	ANGPTL3	10391_1:Ferkingstad et al.	ANGL3	Angiopoietin-related protein 3	Q9Y5C1	rs2780878	1	62903771	T	C	0.0873	0.009678	1.872e-19	0.22999	35345	0.00269938	81.3641	0.0057037	0.00733813	0.437	0.204017	1339300	79495	1259805	TRUE	1.7041e-18
Migraine_AllType	ANGPTL3	10391_1:Ferkingstad et al.	ANGL3	Angiopoietin-related protein 3	Q9Y5C1	rs4915633	1	63031944	A	G	0.0589	0.008414	2.55e-12	0.37649	35342	0.00162876	49.0006	-0.0101008	0.00604256	0.0945998	0.395633	1339300	79495	1259805	TRUE	3.1419e-11
Migraine_AllType	ANGPTL3	10391_1:Zhang et al.	ANGL3	Angiopoietin-related protein 3	Q9Y5C1	rs10889333	1	62491359	A	G	-0.33608	0.0170489	2.70082e-84	0.331623	7213	0.0500704	388.483	0.011296	0.00623205	0.0699005	0.329017	1339300	79495	1259805	TRUE	2.00719e-83
Migraine_AllType	ANGPTL4	3796_79:Ferkingstad et al.	ANGL4	Angiopoietin-related protein 4	Q9BY76	rs116843064	19	8364439	A	G	-0.3196	0.02593	6.617e-35	0.02426	35375	0.0048358	151.909	-0.00979784	0.0195915	0.617	0.0241	1339300	79495	1259805	TRUE	1.40655e-33
Migraine_AllType	ANGPTL4	3796_79:Zhang et al.	ANGL4	Angiopoietin-related protein 4	Q9BY76	rs116843064	19	8364439	A	G	-0.59482	0.0571648	3.53109e-25	0.0209344	7213	0.0145035	108.241	-0.00979784	0.0195915	0.617	0.0241	1339300	79495	1259805	TRUE	6.15992e-25
Migraine_AllType	ANTXR2	15559_5:Ferkingstad et al.	ANTR2	Anthrax toxin receptor 2	P58335	rs7674623	4	79873527	T	C	0.2207	0.010365	1.308e-100	0.21323	35355	0.016343	453.358	-0.00250313	0.00757309	0.741	0.190967	1339300	79495	1259805	TRUE	3.62024e-97
Migraine_AllType	ANTXR2	15559_5:Ferkingstad et al.	ANTR2	Anthrax toxin receptor 2	P58335	rs3755912	4	80182408	A	G	0.0822	0.012665	8.556e-11	0.13167	35356	0.00154506	42.122	-0.00869772	0.00942317	0.356	0.105883	1339300	79495	1259805	TRUE	3.93056e-10
Migraine_AllType	ANTXR2	15559_5:Zhang et al.	ANTR2	Anthrax toxin receptor 2	P58335	rs10009674	4	79880234	A	T	0.379264	0.0184663	3.82647e-91	0.249896	7213	0.0539255	421.699	-0.0010005	0.00646429	0.877	0.252183	1339300	79495	1259805	TRUE	2.22663e-91
Migraine_AllType	ANTXR2	15559_5:Zhang et al.	ANTR2	Anthrax toxin receptor 2	P58335	rs17004062	4	79685611	A	G	-0.187876	0.0222085	3.2149e-17	0.16498	7213	0.00972525	71.5457	-0.0116982	0.00808648	0.148	0.158483	1339300	79495	1259805	TRUE	9.1393e-17
Migraine_AllType	ANTXR2	15559_5:Zhang et al.	ANTR2	Anthrax toxin receptor 2	P58335	rs6841861	4	79898359	G	T	-0.185617	0.0320612	7.35717e-09	0.0718841	7213	0.00459728	33.5085	0.00600195	0.0124229	0.629001	0.0564	1339300	79495	1259805	TRUE	9.8715e-09
Migraine_AllType	ANXA1	4960_72:Ferkingstad et al.	annexin I	Annexin A1	P04083	rs7357731	9	73175019	A	G	-0.3368	0.025326	2.361e-40	0.974	35358	0.00574522	176.842	-0.0243999	0.016199	0.132	0.96645	1339300	79495	1259805	TRUE	6.35245e-38
Migraine_AllType	ANXA1	4960_72:Zhang et al.	annexin I	Annexin A1	P04083	rs2795108	9	73150562	C	T	0.255113	0.0246105	5.29939e-25	0.127755	7213	0.0145048	107.425	0.017496	0.00857437	0.0413	0.13315	1339300	79495	1259805	TRUE	2.95188e-24
Migraine_AllType	ANXA11	17513_11:Ferkingstad et al.	ANX11	Annexin A11	P50995	rs2152546	10	80146628	T	G	-0.147	0.007941	1.688e-76	0.45437	35368	0.0107145	342.657	0.000299955	0.00508917	0.953	0.471417	1339300	79495	1259805	TRUE	2.863e-74
Migraine_AllType	ANXA11	17513_11:Ferkingstad et al.	ANX11	Annexin A11	P50995	rs1538821	10	80362017	G	A	0.0945	0.015191	4.946e-10	0.07278	35367	0.00120528	38.696	0.00449986	0.0115969	0.697999	0.070933	1339300	79495	1259805	TRUE	1.22731e-09
Migraine_AllType	ANXA11	17513_11:Ferkingstad et al.	ANX11	Annexin A11	P50995	rs149464173	10	80559762	T	C	-0.1447	0.024548	3.755e-09	0.02662	35366	0.00108507	34.744	0.0150955	0.017635	0.392	0.031767	1339300	79495	1259805	TRUE	1.34877e-08
Migraine_AllType	ANXA11	17513_11:Zhang et al.	ANX11	Annexin A11	P50995	rs12770550	10	80193695	G	T	-0.623081	0.0151394	1e-200	0.419174	7213	0.189042	1693.37	-0.00549507	0.0059287	0.354	0.416967	1339300	79495	1259805	TRUE	0
Migraine_AllType	ANXA11	17513_11:Zhang et al.	ANX11	Annexin A11	P50995	rs9665678	10	80473786	G	C	0.181368	0.0215511	4.66466e-17	0.182864	7213	0.00983046	70.8047	-0.00329542	0.00739809	0.656	0.2025	1339300	79495	1259805	TRUE	7.1127e-17
Migraine_AllType	ANXA2	13700_10:Ferkingstad et al.	annexin II	Annexin A2	P07355	rs16942556	15	60395052	T	C	0.901	0.016105	1e-200	0.04111	35366	0.0640023	3129.71	0.00430074	0.0149097	0.772999	0.041167	1339300	79495	1259805	TRUE	0
Migraine_AllType	ANXA2	13700_10:Ferkingstad et al.	annexin II	Annexin A2	P07355	rs56215579	15	60424562	G	A	-0.2907	0.01522	2.507e-81	0.08142	35368	0.0126406	364.784	0.0111971	0.0100664	0.266	0.095517	1339300	79495	1259805	TRUE	1.49101e-77
Migraine_AllType	ANXA2	13700_10:Ferkingstad et al.	annexin II	Annexin A2	P07355	rs72748703	15	60506552	A	G	0.6235	0.034156	1.913e-74	0.01601	35368	0.0122486	333.207	-0.00690378	0.0214885	0.748001	0.019167	1339300	79495	1259805	TRUE	5.99143e-72
Migraine_AllType	ANXA2	13700_10:Ferkingstad et al.	annexin II	Annexin A2	P07355	rs12915698	15	60311829	C	G	-0.1961	0.012986	1.598e-51	0.11854	35370	0.00803624	228.024	-0.0198048	0.0102139	0.0525001	0.09135	1339300	79495	1259805	TRUE	3.89179e-48
Migraine_AllType	ANXA2	13700_10:Ferkingstad et al.	annexin II	Annexin A2	P07355	rs2970382	15	59925276	T	G	-0.0792	0.008376	3.205e-21	0.54508	35371	0.00311083	89.4031	-0.00479847	0.00595033	0.42	0.573217	1339300	79495	1259805	TRUE	3.59678e-20
Migraine_AllType	ANXA2	13700_10:Ferkingstad et al.	annexin II	Annexin A2	P07355	rs4774371	15	60708464	G	A	-0.0882	0.010449	3.157e-17	0.79742	35368	0.00251334	71.2464	-0.00600195	0.00701166	0.392	0.770017	1339300	79495	1259805	TRUE	2.58486e-16
Migraine_AllType	ANXA2	13700_10:Ferkingstad et al.	annexin II	Annexin A2	P07355	rs55938983	15	60214049	T	C	-0.1854	0.028116	4.277e-11	0.02311	35370	0.00155201	43.4798	0.0204005	0.0175848	0.246	0.029733	1339300	79495	1259805	TRUE	2.59807e-10
Migraine_AllType	ANXA2	13700_10:Ferkingstad et al.	annexin II	Annexin A2	P07355	rs7172917	15	60894921	C	T	-0.0554	0.010097	4.098e-08	0.77848	35367	0.00105855	30.103	-0.0176041	0.00695763	0.0113999	0.7728	1339300	79495	1259805	TRUE	5.47351e-07
Migraine_AllType	ANXA2	13700_10:Zhang et al.	annexin II	Annexin A2	P07355	rs8033800	15	60396980	T	A	0.397233	0.0165742	3.3497e-122	0.386178	7213	0.0748084	574.255	9.9995e-05	0.00997289	0.992	0.36675	1339300	79495	1259805	TRUE	4.80627e-123
Migraine_AllType	ANXA2	13700_10:Zhang et al.	annexin II	Annexin A2	P07355	rs10851680	15	60386905	T	G	-0.211118	0.0218773	6.66017e-22	0.172466	7213	0.0127224	93.0985	0.0131038	0.00808335	0.105	0.161583	1339300	79495	1259805	TRUE	2.47044e-21
Migraine_AllType	ANXA2	4961_17:Ferkingstad et al.	annexin II	Annexin A2	P07355	rs35673098	15	60452459	C	T	0.7102	0.01126	1e-200	0.09462	35368	0.0864182	3977.96	0.0107025	0.0089161	0.23	0.123267	1339300	79495	1259805	TRUE	0
Migraine_AllType	ANXA2	4961_17:Ferkingstad et al.	annexin II	Annexin A2	P07355	rs12324698	15	60417525	C	A	0.1381	0.008951	1.047e-53	0.31743	35368	0.00826442	238.023	0.00610135	0.00636801	0.338	0.3066	1339300	79495	1259805	TRUE	3.08977e-51
Migraine_AllType	ANXA2	4961_17:Ferkingstad et al.	annexin II	Annexin A2	P07355	rs72744858	15	60320110	A	T	0.1096	0.009757	2.806e-29	0.23695	35369	0.00434371	126.172	-0.015002	0.00698359	0.0317001	0.230633	1339300	79495	1259805	TRUE	6.90336e-27
Migraine_AllType	ANXA2	4961_17:Ferkingstad et al.	annexin II	Annexin A2	P07355	rs11633106	15	59937957	G	A	-0.0937	0.010809	4.359e-18	0.17909	35370	0.00258152	75.1421	-0.00790113	0.0081111	0.33	0.157033	1339300	79495	1259805	TRUE	4.58708e-17
Migraine_AllType	ANXA2	4961_17:Ferkingstad et al.	annexin II	Annexin A2	P07355	rs145847883	15	60714427	T	C	0.1228	0.020054	9.148e-10	0.04393	35368	0.00126671	37.4947	-0.0010005	0.0169749	0.953	0.03234	1339300	79495	1259805	TRUE	1.60537e-09
Migraine_AllType	ANXA2	4961_17:Zhang et al.	annexin II	Annexin A2	P07355	rs8033800	15	60396980	T	A	0.23546	0.016997	4.33521e-43	0.386178	7213	0.0262842	191.853	9.9995e-05	0.00997289	0.992	0.36675	1339300	79495	1259805	TRUE	4.97065e-43
Migraine_AllType	ANXA2	4961_17:Zhang et al.	annexin II	Annexin A2	P07355	rs11638139	15	60284709	G	C	0.118148	0.0197456	2.28867e-09	0.23118	7213	0.00496201	35.7925	0.00870203	0.00700285	0.214	0.230367	1339300	79495	1259805	TRUE	4.34816e-09
Migraine_AllType	ANXA4	17164_15:Ferkingstad et al.	annexin IV	Annexin A4	P09525	rs17037076	2	69806517	A	G	-0.2876	0.009525	2.695e-200	0.22091	35364	0.0284715	911.64	0.00730327	0.00714929	0.307	0.2179	1339300	79495	1259805	TRUE	2.04045e-191
Migraine_AllType	ANXA4	17164_15:Ferkingstad et al.	annexin IV	Annexin A4	P09525	rs148712348	2	69928688	A	G	0.1541	0.02647	5.823e-09	0.02309	35363	0.00107131	33.8901	-0.00619918	0.0161449	0.701	0.0335	1339300	79495	1259805	TRUE	1.31905e-08
Migraine_AllType	ANXA4	17164_15:Zhang et al.	annexin IV	Annexin A4	P09525	rs2228203	2	69806452	T	C	-0.51625	0.0200114	1.89008e-140	0.196659	7213	0.08421	665.342	0.00679685	0.00710861	0.339	0.217817	1339300	79495	1259805	TRUE	6.2777e-141
Migraine_AllType	ANXA7	14203_3:Ferkingstad et al.	ANXA7	Annexin A7	P20073	rs79083576	10	73561442	C	T	-0.4002	0.038202	1.114e-25	0.01116	35370	0.00353488	109.738	0.0235993	0.0297095	0.427	0.00955	1339300	79495	1259805	TRUE	1.84358e-24
Migraine_AllType	ANXA7	14203_3:Zhang et al.	ANXA7	Annexin A7	P20073	rs117332875	10	73370976	G	C	-0.46588	0.0587495	2.52354e-15	0.0203106	7213	0.00863752	62.8665	-0.0158957	0.0224033	0.478	0.01815	1339300	79495	1259805	TRUE	4.37559e-15
Migraine_AllType	ANXA7	18244_1:Ferkingstad et al.	ANXA7	Annexin A7	P20073	rs79083576	10	73561442	C	T	-0.4033	0.038167	4.246e-26	0.01116	35370	0.00358985	111.649	0.0235993	0.0297095	0.427	0.00955	1339300	79495	1259805	TRUE	7.30161e-25
Migraine_AllType	ANXA7	18244_1:Zhang et al.	ANXA7	Annexin A7	P20073	rs117332875	10	73370976	G	C	-0.439824	0.0587773	8.1321e-14	0.0203106	7213	0.00769837	55.9781	-0.0158957	0.0224033	0.478	0.01815	1339300	79495	1259805	TRUE	1.36455e-13
Migraine_AllType	AOC1	15486_126:Ferkingstad et al.	ABP1	Amiloride-sensitive amine oxidase [copper-containing]	P19801	rs1044616	7	150804987	C	G	-0.5745	0.016177	1e-200	0.07476	35376	0.0456598	1261.13	-0.00920221	0.00958454	0.337	0.112717	1339300	79495	1259805	TRUE	1.00501e-263
Migraine_AllType	AOC1	15486_126:Ferkingstad et al.	ABP1	Amiloride-sensitive amine oxidase [copper-containing]	P19801	rs76610475	7	150886558	G	A	-0.4404	0.012341	1e-200	0.13655	35375	0.0457355	1273.41	0.00380276	0.00895239	0.671001	0.123533	1339300	79495	1259805	TRUE	1.47902e-267
Migraine_AllType	AOC1	15486_126:Ferkingstad et al.	ABP1	Amiloride-sensitive amine oxidase [copper-containing]	P19801	rs150601997	7	151132265	A	G	-0.8677	0.028837	6.527e-199	0.02131	35377	0.0314049	905.346	-0.00879859	0.0238334	0.712	0.0161	1339300	79495	1259805	TRUE	1.88011e-191
Migraine_AllType	AOC1	15486_126:Ferkingstad et al.	ABP1	Amiloride-sensitive amine oxidase [copper-containing]	P19801	rs10270122	7	150586765	C	T	0.164	0.010593	4.58e-54	0.21056	35378	0.00894155	239.676	0.00259663	0.00719022	0.717999	0.215483	1339300	79495	1259805	TRUE	3.24443e-52
Migraine_AllType	AOC1	15486_126:Ferkingstad et al.	ABP1	Amiloride-sensitive amine oxidase [copper-containing]	P19801	rs2063995	7	151343308	A	G	0.1067	0.008871	2.521e-33	0.61811	35369	0.00537481	144.664	-0.00669752	0.00604644	0.268	0.583333	1339300	79495	1259805	TRUE	1.50341e-31
Migraine_AllType	AOC1	15486_126:Zhang et al.	ABP1	Amiloride-sensitive amine oxidase [copper-containing]	P19801	rs7786526	7	150853244	A	C	-0.669982	0.0179174	1e-200	0.236379	7213	0.162048	1397.83	-0.0121029	0.00686034	0.0776998	0.244133	1339300	79495	1259805	TRUE	1.62354e-284
Migraine_AllType	AOC1	15486_126:Zhang et al.	ABP1	Amiloride-sensitive amine oxidase [copper-containing]	P19801	rs740955	7	150901391	C	T	0.192691	0.016491	2.91881e-31	0.456814	7213	0.0184264	136.492	-0.00619918	0.00590742	0.294	0.448433	1339300	79495	1259805	TRUE	8.52393e-31
Migraine_AllType	AOC1	15486_126:Zhang et al.	ABP1	Amiloride-sensitive amine oxidase [copper-containing]	P19801	rs7789389	7	150781733	G	C	-0.0955531	0.0171684	2.70573e-08	0.37273	7213	0.00426942	30.9677	0.00580313	0.00626107	0.354	0.337717	1339300	79495	1259805	TRUE	4.30706e-08
Migraine_AllType	AP1G2	12714_38:Ferkingstad et al.	AP1G2	AP-1 complex subunit gamma-like 2	O75843	rs34015250	14	23557284	G	A	-0.2458	0.014639	2.879e-63	0.0814	35361	0.00903534	281.914	-0.0138961	0.0104358	0.183	0.089967	1339300	79495	1259805	TRUE	5.36493e-60
Migraine_AllType	AP1G2	12714_38:Ferkingstad et al.	AP1G2	AP-1 complex subunit gamma-like 2	O75843	rs140983547	14	23565870	T	C	-0.6016	0.04231	7.011e-46	0.01017	35361	0.00728664	202.165	0.0402971	0.0279245	0.149	0.01404	1339300	79495	1259805	TRUE	2.95071e-43
Migraine_AllType	AP1G2	12714_38:Ferkingstad et al.	AP1G2	AP-1 complex subunit gamma-like 2	O75843	rs7147244	14	23407007	A	G	-0.1331	0.021115	2.91e-10	0.03757	35367	0.00128114	39.7328	0.00990082	0.0161564	0.54	0.032767	1339300	79495	1259805	TRUE	9.22646e-10
Migraine_AllType	AP1G2	12714_38:Zhang et al.	AP1G2	AP-1 complex subunit gamma-like 2	O75843	rs35309020	14	23554817	A	G	-0.446406	0.0289956	1.19683e-52	0.0900458	7213	0.0326568	236.96	-0.0151035	0.0103374	0.144	0.090083	1339300	79495	1259805	TRUE	6.36873e-52
Migraine_AllType	AP2A2	13621_31:Ferkingstad et al.	AP2A2	AP-2 complex subunit alpha-2	O94973	rs7482118	11	972603	G	A	-0.0619	0.008322	1.018e-13	0.65763	35352	0.0017254	55.3224	0.00080032	0.00594993	0.893	0.651217	1339300	79495	1259805	TRUE	2.51576e-13
Migraine_AllType	AP2A2	13621_31:Zhang et al.	AP2A2	AP-2 complex subunit alpha-2	O94973	rs4963151	11	920911	C	T	-0.168879	0.0166356	4.72458e-24	0.433384	7213	0.0140069	103.028	0.00899938	0.00646626	0.164	0.444	1339300	79495	1259805	TRUE	1.57798e-23
Migraine_AllType	APCS	2474_54:Ferkingstad et al.	SAP	Serum amyloid P-component	P02743	rs146174215	1	159574733	C	A	-0.5373	0.023542	2.692e-115	0.03105	35357	0.0173711	520.862	0.0118001	0.0183858	0.521	0.026433	1339300	79495	1259805	TRUE	7.92212e-111
Migraine_AllType	APCS	2474_54:Ferkingstad et al.	SAP	Serum amyloid P-component	P02743	rs28383573	1	159588882	T	G	0.232	0.011941	4.343e-84	0.13897	35357	0.0128809	377.459	0.011296	0.00905063	0.212	0.123383	1339300	79495	1259805	TRUE	5.09582e-80
Migraine_AllType	APCS	2474_54:Zhang et al.	SAP	Serum amyloid P-component	P02743	rs77672383	1	159608353	T	C	-0.919614	0.0533996	3.64514e-65	0.0237765	7213	0.0392589	296.493	0.012304	0.0183273	0.502	0.026533	1339300	79495	1259805	TRUE	7.29372e-65
Migraine_AllType	APCS	2474_54:Zhang et al.	SAP	Serum amyloid P-component	P02743	rs12727188	1	159516538	G	T	0.370305	0.0290142	6.61315e-37	0.0876889	7213	0.02194	162.846	0.00789872	0.00948539	0.405	0.10985	1339300	79495	1259805	TRUE	1.68735e-36
Migraine_AllType	APLP2	10627_87:Ferkingstad et al.	APLP2	Amyloid-like protein 2	Q06481	rs73583419	11	130069495	A	C	0.2786	0.016588	2.64e-63	0.06312	35359	0.00918001	282.065	-0.011597	0.0133776	0.386	0.049483	1339300	79495	1259805	TRUE	1.46489e-60
Migraine_AllType	APLP2	10627_87:Zhang et al.	APLP2	Amyloid-like protein 2	Q06481	rs61349706	11	130094940	C	A	0.409769	0.0365023	5.29322e-29	0.0538611	7213	0.0171135	125.985	-0.00999983	0.0134443	0.457	0.0495	1339300	79495	1259805	TRUE	1.16447e-28
Migraine_AllType	APMAP	10605_22:Ferkingstad et al.	APMAP	Adipocyte plasma membrane-associated protein	Q9HDC9	rs6036977	20	24921032	T	C	-0.1558	0.01203	2.32e-38	0.88079	35354	0.00509741	167.718	0.00470103	0.00956266	0.623	0.895917	1339300	79495	1259805	TRUE	6.39364e-37
Migraine_AllType	APMAP	10605_22:Ferkingstad et al.	APMAP	Adipocyte plasma membrane-associated protein	Q9HDC9	rs6049886	20	24702918	T	G	-0.0727	0.00853	1.559e-17	0.31953	35354	0.00229837	72.635	0.00159872	0.00615311	0.795	0.32435	1339300	79495	1259805	TRUE	5.87751e-17
Migraine_AllType	APMAP	10605_22:Zhang et al.	APMAP	Adipocyte plasma membrane-associated protein	Q9HDC9	rs2387365	20	24921483	T	A	0.220866	0.0247425	5.49743e-19	0.128726	7213	0.0109423	79.6618	-0.00470103	0.00956266	0.623	0.104083	1339300	79495	1259805	TRUE	8.8687e-19
Migraine_AllType	APMAP	10605_22:Zhang et al.	APMAP	Adipocyte plasma membrane-associated protein	Q9HDC9	rs78661674	20	24971511	A	G	-0.336762	0.0567146	3.02208e-09	0.0218356	7213	0.00484455	35.2481	0.0273038	0.0213527	0.201	0.01845	1339300	79495	1259805	TRUE	5.8042e-09
Migraine_AllType	APOA1BP	16621_77:Ferkingstad et al.	AIBP	NAD(P)H-hydrate epimerase	Q8NCW5	rs10796961	1	156586529	A	G	0.5361	0.028402	1.814e-79	0.98055	35363	0.0109625	356.262	-0.00819632	0.0190493	0.667	0.975783	1339300	79495	1259805	TRUE	1.17969e-76
Migraine_AllType	APOA1BP	16621_77:Zhang et al.	AIBP	NAD(P)H-hydrate epimerase	Q8NCW5	rs942960	1	156593138	T	C	-1.45835	0.046536	1e-200	0.0286982	7213	0.118567	981.804	0.00659818	0.0193417	0.733	0.023483	1339300	79495	1259805	TRUE	5.03909e-205
Migraine_AllType	APOA1BP	16621_77:Zhang et al.	AIBP	NAD(P)H-hydrate epimerase	Q8NCW5	rs34478535	1	156656716	G	C	-0.100362	0.01776	1.656e-08	0.327256	7213	0.00443513	31.9251	0.00799793	0.00632427	0.206	0.3226	1339300	79495	1259805	TRUE	3.05942e-08
Migraine_AllType	APOA4	17685_9:Ferkingstad et al.	Apo A-IV	Apolipoprotein A-IV	P06727	rs187929675	11	117240652	T	C	-0.415	0.03911	2.644e-26	0.01106	35376	0.00376748	112.589	-0.022399	0.0247779	0.366	0.016033	1339300	79495	1259805	TRUE	5.56466e-25
Migraine_AllType	APOA4	17685_9:Ferkingstad et al.	Apo A-IV	Apolipoprotein A-IV	P06727	rs143315658	11	116721532	C	T	-0.1038	0.017184	1.537e-09	0.05958	35377	0.00120739	36.4856	-0.0178992	0.0127085	0.159	0.058467	1339300	79495	1259805	TRUE	9.74744e-09
Migraine_AllType	APOA4	17685_9:Zhang et al.	Apo A-IV	Apolipoprotein A-IV	P06727	rs187929675	11	117240652	T	C	-0.589817	0.0648363	1.18189e-19	0.0165673	7213	0.011336	82.7328	-0.022399	0.0247779	0.366	0.016033	1339300	79495	1259805	TRUE	2.53292e-19
Migraine_AllType	APOA4	17685_9:Zhang et al.	Apo A-IV	Apolipoprotein A-IV	P06727	rs180365	11	116725458	T	C	0.125898	0.0168505	8.8629e-14	0.450853	7213	0.00784858	55.8074	0.011296	0.00590368	0.0557006	0.453233	1339300	79495	1259805	TRUE	2.87123e-13
Migraine_AllType	APOA5	15363_32:Ferkingstad et al.	Apo A-V	Apolipoprotein A-V	Q6Q788	rs73588403	11	116757555	T	C	1.1002	0.01299	1e-200	0.06086	35377	0.138368	7172.99	-0.0174005	0.0117609	0.139	0.066817	1339300	79495	1259805	TRUE	0
Migraine_AllType	APOA5	15363_32:Ferkingstad et al.	Apo A-V	Apolipoprotein A-V	Q6Q788	rs6589572	11	116810847	A	G	0.2076	0.011861	1.366e-68	0.8593	35377	0.0104213	306.329	0.00910129	0.00845973	0.282	0.858183	1339300	79495	1259805	TRUE	2.16676e-65
Migraine_AllType	APOA5	15363_32:Ferkingstad et al.	Apo A-V	Apolipoprotein A-V	Q6Q788	rs12362796	11	116428287	T	C	0.103	0.008913	6.905e-31	0.31585	35370	0.00458497	133.537	0.00459941	0.00632335	0.467	0.3367	1339300	79495	1259805	TRUE	1.60658e-29
Migraine_AllType	APOA5	15363_32:Ferkingstad et al.	Apo A-V	Apolipoprotein A-V	Q6Q788	rs566254	11	116610788	A	T	0.1688	0.016571	2.274e-24	0.06513	35376	0.00346982	103.758	0.00689617	0.0167195	0.68	0.04234	1339300	79495	1259805	TRUE	1.80806e-23
Migraine_AllType	APOA5	15363_32:Ferkingstad et al.	Apo A-V	Apolipoprotein A-V	Q6Q788	rs4502019	11	116632117	G	C	-0.0626	0.009961	3.283e-10	0.22687	35376	0.0013747	39.4928	0.00639948	0.00719847	0.374	0.214033	1339300	79495	1259805	TRUE	1.36883e-09
Migraine_AllType	APOA5	15363_32:Zhang et al.	Apo A-V	Apolipoprotein A-V	Q6Q788	rs17120029	11	116779402	T	C	1.25922	0.0294355	1e-200	0.0686261	7213	0.202697	1829.53	-0.0163022	0.012131	0.179	0.063	1339300	79495	1259805	TRUE	0
Migraine_AllType	APOA5	15363_32:Zhang et al.	Apo A-V	Apolipoprotein A-V	Q6Q788	rs10750098	11	116834852	G	T	-0.240629	0.0286467	5.33057e-17	0.0919174	7213	0.00966605	70.5385	-0.00969686	0.00995455	0.33	0.099817	1339300	79495	1259805	TRUE	1.12539e-16
Migraine_AllType	APOBEC3G	13930_3:Ferkingstad et al.	ABC3G	DNA dC->dU-editing enzyme APOBEC-3G	Q9HC16	rs6519166	22	39076172	A	C	-0.119	0.008596	1.395e-43	0.63728	35364	0.00654675	191.636	0.00190181	0.00609449	0.755	0.63595	1339300	79495	1259805	TRUE	3.92331e-42
Migraine_AllType	APOBEC3G	13930_3:Ferkingstad et al.	ABC3G	DNA dC->dU-editing enzyme APOBEC-3G	Q9HC16	rs41281251	22	39097246	A	T	-0.0937	0.012437	4.914e-14	0.12932	35365	0.00197712	56.7575	-0.000300045	0.00997355	0.976	0.119017	1339300	79495	1259805	TRUE	1.09167e-13
Migraine_AllType	APOBEC3G	13930_3:Zhang et al.	ABC3G	DNA dC->dU-editing enzyme APOBEC-3G	Q9HC16	rs3891126	22	39088173	G	C	-0.332835	0.0273062	7.64756e-34	0.10086	7213	0.0200925	148.53	0.0036035	0.00983248	0.714	0.098317	1339300	79495	1259805	TRUE	1.2581e-33
Migraine_AllType	APOBEC3G	13930_3:Zhang et al.	ABC3G	DNA dC->dU-editing enzyme APOBEC-3G	Q9HC16	rs5750734	22	39053498	G	T	0.116191	0.0165857	2.68332e-12	0.482393	7213	0.0067418	49.0633	0.000899595	0.00627475	0.886	0.514283	1339300	79495	1259805	TRUE	3.24068e-12
Migraine_AllType	APOC1	15364_101:Ferkingstad et al.	Apo C-I	Apolipoprotein C-I	P02654	rs8106813	19	44928401	G	A	0.2764	0.0082	1e-200	0.46477	35368	0.0380088	1136.12	0.001998	0.00611832	0.744	0.4909	1339300	79495	1259805	TRUE	2.05936e-239
Migraine_AllType	APOC1	15364_101:Ferkingstad et al.	Apo C-I	Apolipoprotein C-I	P02654	rs28399607	19	44811067	C	T	0.1563	0.015978	1.343e-22	0.07211	35366	0.00326919	95.686	-0.0121029	0.0126843	0.34	0.060717	1339300	79495	1259805	TRUE	2.14451e-21
Migraine_AllType	APOC1	15364_101:Ferkingstad et al.	Apo C-I	Apolipoprotein C-I	P02654	rs77332277	19	45187451	T	C	-0.1569	0.018268	8.791e-18	0.05461	35370	0.0025419	73.7631	-0.0289964	0.0137531	0.0350002	0.04685	1339300	79495	1259805	TRUE	4.08201e-16
Migraine_AllType	APOC1	15364_101:Ferkingstad et al.	Apo C-I	Apolipoprotein C-I	P02654	rs2571165	19	44445544	C	A	0.0807	0.009704	9.064e-17	0.23243	35371	0.00232374	69.1546	-0.00020002	0.00797881	0.98	0.2079	1339300	79495	1259805	TRUE	2.37527e-16
Migraine_AllType	APOC1	15364_101:Ferkingstad et al.	Apo C-I	Apolipoprotein C-I	P02654	rs139995984	19	45071224	C	G	0.2789	0.04002	3.192e-12	0.01039	35370	0.00159958	48.5644	0.0197046	0.0250223	0.431	0.015117	1339300	79495	1259805	TRUE	1.47228e-11
Migraine_AllType	APOC1	15364_101:Ferkingstad et al.	Apo C-I	Apolipoprotein C-I	P02654	rs62118205	19	44565341	A	G	0.0638	0.010444	1.005e-09	0.19653	35370	0.00128549	37.315	0.00789872	0.00787736	0.316	0.172733	1339300	79495	1259805	TRUE	4.42342e-09
Migraine_AllType	APOC1	15364_101:Zhang et al.	Apo C-I	Apolipoprotein C-I	P02654	rs8106813	19	44928401	G	A	0.257921	0.0164169	1.02402e-54	0.48981	7213	0.0332478	246.758	0.001998	0.00611832	0.744	0.4909	1339300	79495	1259805	TRUE	1.50804e-54
Migraine_AllType	APOC1	15364_101:Zhang et al.	Apo C-I	Apolipoprotein C-I	P02654	rs59007384	19	44893408	T	G	0.119869	0.0207988	8.59102e-09	0.2047	7213	0.00467835	33.206	0.0111971	0.00718229	0.119	0.21985	1339300	79495	1259805	TRUE	1.82164e-08
Migraine_AllType	APOC3	6461_54:Ferkingstad et al.	Apo C-III	Apolipoprotein C-III	P02656	rs964184	11	116778201	C	G	-0.2105	0.012335	2.676e-65	0.87679	35377	0.00957361	291.207	0.00950503	0.00865298	0.272	0.8659	1339300	79495	1259805	TRUE	3.32754e-62
Migraine_AllType	APOC3	6461_54:Ferkingstad et al.	Apo C-III	Apolipoprotein C-III	P02656	rs141469619	11	116843577	G	A	0.2635	0.036467	4.985e-13	0.01201	35377	0.00164773	52.2079	0.0361969	0.0290655	0.213	0.010317	1339300	79495	1259805	TRUE	4.19924e-12
Migraine_AllType	APOC3	6461_54:Zhang et al.	Apo C-III	Apolipoprotein C-III	P02656	rs5141	11	116831407	T	C	0.198931	0.0286294	4.01518e-12	0.092264	7213	0.00662868	48.2681	-0.0103029	0.00989966	0.298	0.099867	1339300	79495	1259805	TRUE	7.67138e-12
Migraine_AllType	APOE	2418_55:Ferkingstad et al.	Apo E	Apolipoprotein E	P02649	rs71352239	19	44926286	T	C	0.2482	0.008893	1.958e-171	0.30263	35368	0.0260021	778.901	-0.0010005	0.00630913	0.874	0.314883	1339300	79495	1259805	TRUE	1.5194e-165
Migraine_AllType	APOE	2418_55:Ferkingstad et al.	Apo E	Apolipoprotein E	P02649	rs73036465	19	44462658	C	G	-0.1897	0.021641	1.858e-18	0.03803	35371	0.00263301	76.8344	0.00600195	0.0166198	0.717999	0.031417	1339300	79495	1259805	TRUE	8.63307e-18
Migraine_AllType	APOE	2418_55:Ferkingstad et al.	Apo E	Apolipoprotein E	P02649	rs148023052	19	45195332	A	G	-0.1161	0.013394	4.391e-18	0.10601	35370	0.0025549	75.131	-0.0151035	0.0105949	0.154	0.084167	1339300	79495	1259805	TRUE	8.51982e-17
Migraine_AllType	APOE	2418_55:Ferkingstad et al.	Apo E	Apolipoprotein E	P02649	rs80140611	19	44750340	T	C	0.2246	0.033707	2.677e-11	0.01434	35367	0.00142602	44.3971	0.0270995	0.0241598	0.262	0.013733	1339300	79495	1259805	TRUE	1.60049e-10
Migraine_AllType	APOE	2418_55:Ferkingstad et al.	Apo E	Apolipoprotein E	P02649	rs76904536	19	44955825	T	C	0.2319	0.036468	2.03e-10	0.01331	35371	0.00141251	40.4346	-0.0152964	0.0222099	0.490999	0.019233	1339300	79495	1259805	TRUE	7.06033e-10
Migraine_AllType	APOE	2418_55:Ferkingstad et al.	Apo E	Apolipoprotein E	P02649	rs34631405	19	45385550	T	C	-0.1499	0.025553	4.458e-09	0.02625	35372	0.00114871	34.4108	-0.0442968	0.020211	0.0284001	0.022217	1339300	79495	1259805	TRUE	5.40216e-08
Migraine_AllType	APOE	2938_55:Zhang et al.	Apo E4	Apolipoprotein E (isoform E4)	P02649	rs35136575	19	44935906	G	C	-0.134428	0.0195404	6.51209e-12	0.232843	7213	0.0064559	47.3143	0.00649884	0.00689622	0.346	0.26015	1339300	79495	1259805	TRUE	1.17557e-11
Migraine_AllType	APOE	5312_49:Zhang et al.	Apo E2	Apolipoprotein E (isoform E2)	P02649	rs429358	19	44908684	C	T	0.299981	0.023212	8.69554e-38	0.14973	7213	0.0229131	166.971	0.00720399	0.00788647	0.361	0.171017	1339300	79495	1259805	TRUE	2.40715e-37
Migraine_AllType	APOE	5312_49:Zhang et al.	Apo E2	Apolipoprotein E (isoform E2)	P02649	rs35136575	19	44935906	G	C	-0.125203	0.0195489	1.60248e-10	0.232843	7213	0.00560024	41.0076	0.00649884	0.00689622	0.346	0.26015	1339300	79495	1259805	TRUE	2.77038e-10
Migraine_AllType	APOF	12370_30:Ferkingstad et al.	Apo F	Apolipoprotein F	Q13790	rs2020854	12	56349583	C	T	-0.3125	0.014558	3.224e-102	0.09012	35358	0.0160153	460.757	0.0150955	0.0113884	0.185	0.071233	1339300	79495	1259805	TRUE	2.92805e-97
Migraine_AllType	APOF	12370_30:Ferkingstad et al.	Apo F	Apolipoprotein F	Q13790	rs3809134	12	56152227	G	A	-0.118	0.016954	3.407e-12	0.0651	35358	0.00169488	48.439	0.000499875	0.0124605	0.968	0.056567	1339300	79495	1259805	TRUE	6.80789e-12
Migraine_AllType	APOF	12370_30:Ferkingstad et al.	Apo F	Apolipoprotein F	Q13790	rs111794954	12	56379663	C	G	-0.1083	0.017828	1.243e-09	0.06081	35357	0.00133972	36.9001	0.00789872	0.0139049	0.57	0.046533	1339300	79495	1259805	TRUE	3.55453e-09
Migraine_AllType	APOF	12370_30:Zhang et al.	Apo F	Apolipoprotein F	Q13790	rs2066818	12	56360038	A	C	-0.602174	0.0322579	5.50813e-76	0.0680715	7213	0.0460068	348.379	0.0159029	0.0114537	0.165	0.070683	1339300	79495	1259805	TRUE	2.49241e-75
Migraine_AllType	APOH	8288_27:Ferkingstad et al.	b2-Glycoprotein I	Beta-2-glycoprotein 1	P02749	rs1801689	17	66214462	C	A	-1.8883	0.033736	1e-200	0.01067	35369	0.0752796	3132.78	-0.0176956	0.0201992	0.381	0.021083	1339300	79495	1259805	TRUE	0
Migraine_AllType	APOH	8288_27:Ferkingstad et al.	b2-Glycoprotein I	Beta-2-glycoprotein 1	P02749	rs111481700	17	66690649	A	G	-0.2692	0.023268	5.883e-31	0.03073	35369	0.00431705	133.847	-0.0227979	0.0172776	0.187	0.0316	1339300	79495	1259805	TRUE	4.05786e-29
Migraine_AllType	APOH	8288_27:Ferkingstad et al.	b2-Glycoprotein I	Beta-2-glycoprotein 1	P02749	rs151095105	17	66361458	T	C	0.2813	0.027268	5.959e-25	0.02336	35369	0.00361058	106.416	-0.00680309	0.0190497	0.721	0.026433	1339300	79495	1259805	TRUE	4.51601e-24
Migraine_AllType	APOH	8288_27:Zhang et al.	b2-Glycoprotein I	Beta-2-glycoprotein 1	P02749	rs149394327	17	66232877	C	G	-1.53048	0.043618	1e-200	0.0323721	7213	0.146745	1230.85	-0.0158957	0.0202733	0.433	0.021017	1339300	79495	1259805	TRUE	1.9634e-253
Migraine_AllType	APOH	8288_27:Zhang et al.	b2-Glycoprotein I	Beta-2-glycoprotein 1	P02749	rs140122303	17	65840535	C	T	0.404331	0.0461525	2.38788e-18	0.0331346	7213	0.0104749	76.7296	0.0182033	0.0154265	0.238	0.0383	1339300	79495	1259805	TRUE	5.94028e-18
Migraine_AllType	APOH	8288_27:Zhang et al.	b2-Glycoprotein I	Beta-2-glycoprotein 1	P02749	rs114844906	17	66349902	A	G	-0.406302	0.0687281	3.53979e-09	0.0149036	7213	0.00484728	34.9389	0.0269048	0.0255855	0.293	0.014417	1339300	79495	1259805	TRUE	6.13787e-09
Migraine_AllType	APOL1	11510_31:Ferkingstad et al.	Apo L1	Apolipoprotein L1	O14791	rs136150	22	36258099	A	T	0.3755	0.01048	1e-200	0.82372	35358	0.040948	1283.73	-0.0166998	0.00738816	0.0238002	0.8085	1339300	79495	1259805	TRUE	3.2353e-265
Migraine_AllType	APOL1	11510_31:Ferkingstad et al.	Apo L1	Apolipoprotein L1	O14791	rs200208636	22	36212763	GT	G	-0.6436	0.040583	1.221e-56	0.01011	35362	0.00829087	251.489	0.00880116	0.0233308	0.706	0.017283	1339300	79495	1259805	TRUE	1.0951e-54
Migraine_AllType	APOL1	11510_31:Ferkingstad et al.	Apo L1	Apolipoprotein L1	O14791	rs2239781	22	36308995	T	C	-0.0792	0.010061	3.481e-15	0.20471	35363	0.00204242	61.9646	0.0214973	0.00730915	0.00327002	0.197383	1339300	79495	1259805	TRUE	2.96956e-13
Migraine_AllType	APOL1	11510_31:Ferkingstad et al.	Apo L1	Apolipoprotein L1	O14791	rs56230516	22	36230716	C	T	0.1431	0.018659	1.73e-14	0.0502	35362	0.00195274	58.8136	0.000499875	0.0137502	0.971	0.043683	1339300	79495	1259805	TRUE	3.97847e-14
Migraine_AllType	APOL1	11510_31:Ferkingstad et al.	Apo L1	Apolipoprotein L1	O14791	rs139914131	22	36531775	A	G	-0.173	0.027413	2.776e-10	0.02158	35361	0.00126386	39.8249	0.00159872	0.0245133	0.948	0.015133	1339300	79495	1259805	TRUE	5.05811e-10
Migraine_AllType	APOL1	11510_31:Ferkingstad et al.	Apo L1	Apolipoprotein L1	O14791	rs9619623	22	36602372	T	A	-0.0605	0.009658	3.751e-10	0.22419	35363	0.00127325	39.2384	0.0132025	0.00694495	0.0572994	0.248267	1339300	79495	1259805	TRUE	4.1815e-09
Migraine_AllType	APOL1	11510_31:Zhang et al.	Apo L1	Apolipoprotein L1	O14791	rs9610469	22	36257706	G	C	-0.425378	0.0173578	1.83668e-127	0.315749	7213	0.0781875	600.399	0.0128965	0.00700978	0.0658006	0.29032	1339300	79495	1259805	TRUE	5.18701e-127
Migraine_AllType	APOL1	11510_31:Zhang et al.	Apo L1	Apolipoprotein L1	O14791	rs3886200	22	36267581	T	C	0.10435	0.0167606	5.05533e-10	0.456814	7213	0.00540384	38.7512	-0.000700245	0.00626465	0.911	0.461883	1339300	79495	1259805	TRUE	5.85809e-10
Migraine_AllType	APOL3	16823_75:Ferkingstad et al.	APOL3	Apolipoprotein L3	O95236	rs132621	22	36143475	A	G	0.4757	0.006557	1e-200	0.60989	35371	0.10768	5262.98	-0.00400198	0.00611761	0.513	0.6278	1339300	79495	1259805	TRUE	0
Migraine_AllType	APOL3	16823_75:Ferkingstad et al.	APOL3	Apolipoprotein L3	O95236	rs6000139	22	36121424	A	C	-0.3088	0.00861	1e-200	0.45445	35372	0.047283	1286.25	-0.00729656	0.00593606	0.219	0.46755	1339300	79495	1259805	TRUE	3.07358e-268
Migraine_AllType	APOL3	16823_75:Ferkingstad et al.	APOL3	Apolipoprotein L3	O95236	rs7285826	22	35729539	G	T	-0.1693	0.009116	5.457e-77	0.6573	35368	0.0129128	344.89	0.00619918	0.00620801	0.318	0.660517	1339300	79495	1259805	TRUE	1.52117e-73
Migraine_AllType	APOL3	16823_75:Ferkingstad et al.	APOL3	Apolipoprotein L3	O95236	rs74769111	22	36268032	G	A	-0.4456	0.02981	1.599e-50	0.02188	35367	0.00849884	223.43	0.0077995	0.0259782	0.763999	0.013033	1339300	79495	1259805	TRUE	7.44871e-49
Migraine_AllType	APOL3	16823_75:Ferkingstad et al.	APOL3	Apolipoprotein L3	O95236	rs78736759	22	36247684	C	T	-0.1353	0.019528	4.258e-12	0.05161	35368	0.00179203	48.0016	-0.005103	0.0149588	0.733	0.04235	1339300	79495	1259805	TRUE	1.18313e-11
Migraine_AllType	APOL3	16823_75:Ferkingstad et al.	APOL3	Apolipoprotein L3	O95236	rs200186397	22	36291090	A	G	0.1436	0.020776	4.785e-12	0.04526	35369	0.00178213	47.7706	-0.00660174	0.0157964	0.676	0.03595	1339300	79495	1259805	TRUE	1.44347e-11
Migraine_AllType	APOL3	16823_75:Ferkingstad et al.	APOL3	Apolipoprotein L3	O95236	rs738977	22	36612881	G	A	0.0607	0.010153	2.25e-09	0.75172	35372	0.00137532	35.7408	0.00619918	0.00701711	0.377	0.771067	1339300	79495	1259805	TRUE	8.50325e-09
Migraine_AllType	APOL3	16823_75:Zhang et al.	APOL3	Apolipoprotein L3	O95236	rs4821460	22	36159424	C	G	-1.03836	0.0185756	1e-200	0.167961	7213	0.301355	3123.85	0.00139902	0.00804827	0.862	0.1615	1339300	79495	1259805	TRUE	0
Migraine_AllType	APOL3	16823_75:Zhang et al.	APOL3	Apolipoprotein L3	O95236	rs147323157	22	36002905	T	C	-0.407921	0.0555246	2.25501e-13	0.0229447	7213	0.00746077	53.9586	0.00909848	0.019338	0.638	0.0234	1339300	79495	1259805	TRUE	3.29107e-13
Migraine_AllType	APP	3171_57:Ferkingstad et al.	amyloid precursor protein	Amyloid beta A4 protein	P05067	rs439826	21	26156328	G	T	-0.0779	0.008786	7.566e-19	0.68291	35366	0.00262815	78.6082	-0.0010994	0.0061446	0.858	0.671417	1339300	79495	1259805	TRUE	2.79965e-18
Migraine_AllType	APP	3171_57:Zhang et al.	amyloid precursor protein	Amyloid beta A4 protein	P05067	rs439826	21	26156328	T	G	0.169073	0.0174183	3.85929e-22	0.341051	7213	0.0128484	94.1925	0.0010994	0.0061446	0.858	0.328583	1339300	79495	1259805	TRUE	5.1836e-22
Migraine_AllType	APRT	10088_37:Ferkingstad et al.	APT	Adenine phosphoribosyltransferase	P07741	rs2272435	16	88881573	T	C	-0.445	0.023622	3.685e-79	0.03126	35311	0.0119935	354.864	0.0235993	0.0200848	0.24	0.022	1339300	79495	1259805	TRUE	2.09275e-75
Migraine_AllType	APRT	10088_37:Ferkingstad et al.	APT	Adenine phosphoribosyltransferase	P07741	rs112783573	16	88663301	A	G	-0.5078	0.028958	7.617e-69	0.02074	35311	0.0104742	307.485	0.0254046	0.0207575	0.221	0.020883	1339300	79495	1259805	TRUE	1.8497e-65
Migraine_AllType	APRT	10088_37:Ferkingstad et al.	APT	Adenine phosphoribosyltransferase	P07741	rs55879711	16	88884922	A	T	-0.2555	0.021108	9.991e-34	0.0397	35309	0.00497748	146.509	0.0036035	0.0159264	0.821	0.0356	1339300	79495	1259805	TRUE	1.1425e-32
Migraine_AllType	APRT	10088_37:Zhang et al.	APT	Adenine phosphoribosyltransferase	P07741	rs535070	16	88812323	G	A	-0.110548	0.0175576	3.22633e-10	0.34015	7213	0.00548589	39.6325	-0.000100005	0.00997389	0.992	0.33045	1339300	79495	1259805	TRUE	3.57245e-10
Migraine_AllType	APRT	10088_37:Zhang et al.	APT	Adenine phosphoribosyltransferase	P07741	rs474632	16	88788099	T	C	-0.101389	0.0176556	9.70147e-09	0.335159	7213	0.00458121	32.9683	-0.000300045	0.00703908	0.966	0.316283	1339300	79495	1259805	TRUE	1.07445e-08
Migraine_AllType	ARF4	18408_26:Ferkingstad et al.	ARF4	ADP-ribosylation factor 4	P18085	rs141193483	3	57450069	A	G	0.0761	0.011506	3.739e-11	0.14513	35359	0.001437	43.7417	0.00740253	0.00834421	0.375	0.144633	1339300	79495	1259805	TRUE	1.72033e-10
Migraine_AllType	ARF4	18408_26:Zhang et al.	ARF4	ADP-ribosylation factor 4	P18085	rs141818286	3	57935360	G	A	0.242484	0.0372137	7.70784e-11	0.0524747	7213	0.00584705	42.4463	-0.00480151	0.0129591	0.711001	0.055883	1339300	79495	1259805	TRUE	1.02175e-10
Migraine_AllType	ARF4	18408_26:Zhang et al.	ARF4	ADP-ribosylation factor 4	P18085	rs149547076	3	57571717	C	T	0.45401	0.077171	4.2049e-09	0.011715	7213	0.00477293	34.6021	-0.0252973	0.0284557	0.374	0.012183	1339300	79495	1259805	TRUE	6.77367e-09
Migraine_AllType	ARFIP1	13488_3:Ferkingstad et al.	ARFP1	Arfaptin-1	P53367	rs4619875	4	152779978	T	C	0.2215	0.008385	8.572e-154	0.37238	35371	0.022933	697.777	0.00689617	0.00600751	0.251	0.4142	1339300	79495	1259805	TRUE	8.00274e-147
Migraine_AllType	ARFIP1	13488_3:Ferkingstad et al.	ARFP1	Arfaptin-1	P53367	rs77450465	4	152485987	A	G	-0.0814	0.012618	1.109e-10	0.11819	35368	0.00138113	41.6144	-0.00220242	0.00990284	0.824	0.093717	1339300	79495	1259805	TRUE	2.44544e-10
Migraine_AllType	ARFIP1	13488_3:Zhang et al.	ARFP1	Arfaptin-1	P53367	rs4619875	4	152779978	T	C	0.425011	0.0161998	5.60727e-145	0.39304	7213	0.0861841	688.114	0.00689617	0.00600751	0.251	0.4142	1339300	79495	1259805	TRUE	2.13112e-145
Migraine_AllType	ARHGAP25	11333_82:Ferkingstad et al.	RHG25	Rho GTPase-activating protein 25	P42331	rs13413887	2	68769536	G	A	0.1736	0.009428	1.039e-75	0.76808	35352	0.0107368	339.028	0.00180162	0.00689959	0.794001	0.7594	1339300	79495	1259805	TRUE	2.99712e-73
Migraine_AllType	ARHGAP25	11333_82:Ferkingstad et al.	RHG25	Rho GTPase-activating protein 25	P42331	rs141732432	2	68372995	CT	C	0.0736	0.012981	1.429e-08	0.10746	35352	0.00103911	32.1451	0.0131038	0.00984081	0.183	0.109733	1339300	79495	1259805	TRUE	7.37302e-08
Migraine_AllType	ARHGAP25	11333_82:Zhang et al.	RHG25	Rho GTPase-activating protein 25	P42331	rs13413887	2	68769536	A	G	-0.308586	0.0194601	1.08298e-55	0.232636	7213	0.0339986	251.386	-0.00180162	0.00689959	0.794001	0.2406	1339300	79495	1259805	TRUE	1.46539e-55
Migraine_AllType	ARHGAP25	11333_82:Zhang et al.	RHG25	Rho GTPase-activating protein 25	P42331	rs17545593	2	68827296	A	G	0.23345	0.0274134	1.99054e-17	0.101483	7213	0.00993888	72.5006	0.00320486	0.00958096	0.737999	0.10635	1339300	79495	1259805	TRUE	2.84717e-17
Migraine_AllType	ARHGEF25	13519_112:Ferkingstad et al.	ARHGP	Rho guanine nucleotide exchange factor 25	Q86VW2	rs10437954	12	57610139	A	G	-0.1808	0.012343	1.394e-48	0.88442	35360	0.00668295	214.551	0.00719583	0.0099152	0.468	0.899617	1339300	79495	1259805	TRUE	1.48848e-46
Migraine_AllType	ARHGEF25	13519_112:Ferkingstad et al.	ARHGP	Rho guanine nucleotide exchange factor 25	Q86VW2	rs4553410	12	57907428	A	G	-0.046	0.007892	5.578e-09	0.50793	35360	0.00105773	33.9717	-0.0114047	0.00591642	0.0539002	0.468317	1339300	79495	1259805	TRUE	5.24118e-08
Migraine_AllType	ARHGEF25	13519_112:Zhang et al.	ARHGP	Rho guanine nucleotide exchange factor 25	Q86VW2	rs10437954	12	57610139	G	A	0.310478	0.0275137	2.75258e-29	0.102731	7213	0.0177712	127.304	-0.00719583	0.0099152	0.468	0.100383	1339300	79495	1259805	TRUE	5.98537e-29
Migraine_AllType	ARL3	12571_14:Ferkingstad et al.	ARL3	ADP-ribosylation factor-like protein 3	P36405	rs8354	10	102676884	T	C	-0.238	0.013261	4.988e-72	0.10626	35361	0.0107588	322.09	0.0200967	0.0104212	0.0537997	0.089417	1339300	79495	1259805	TRUE	1.20621e-67
Migraine_AllType	ARL3	12571_14:Ferkingstad et al.	ARL3	ADP-ribosylation factor-like protein 3	P36405	rs11191401	10	102813646	G	A	0.0879	0.009159	8.257e-22	0.27814	35361	0.00310259	92.0995	0.00239712	0.00656478	0.715	0.2819	1339300	79495	1259805	TRUE	4.97002e-21
Migraine_AllType	ARL3	12571_14:Zhang et al.	ARL3	ADP-ribosylation factor-like protein 3	P36405	rs8354	10	102676884	T	C	-0.741442	0.0278268	2.86816e-149	0.0913628	7213	0.0912734	709.753	0.0200967	0.0104212	0.0537997	0.089417	1339300	79495	1259805	TRUE	3.89415e-149
Migraine_AllType	ARL3	12571_14:Zhang et al.	ARL3	ADP-ribosylation factor-like protein 3	P36405	rs11191401	10	102813646	G	A	0.231782	0.0180009	1.58649e-37	0.298489	7213	0.0224984	165.749	0.00239712	0.00656478	0.715	0.2819	1339300	79495	1259805	TRUE	2.62015e-37
Migraine_AllType	ARL3	12571_14:Zhang et al.	ARL3	ADP-ribosylation factor-like protein 3	P36405	rs72847755	10	102535686	C	T	0.491096	0.0648024	3.93632e-14	0.016498	7213	0.00782653	57.4156	0.0428966	0.0234365	0.0672001	0.01505	1339300	79495	1259805	TRUE	1.23897e-13
Migraine_AllType	ARRB1	12643_4:Ferkingstad et al.	ARRB1	Beta-arrestin-1	P49407	rs504683	11	75340189	G	A	0.0805	0.008855	9.778e-20	0.30388	35358	0.00274162	82.64	-0.00739729	0.00658104	0.261	0.2769	1339300	79495	1259805	TRUE	1.50754e-18
Migraine_AllType	ARRB1	12643_4:Zhang et al.	ARRB1	Beta-arrestin-1	P49407	rs504683	11	75340189	G	A	0.5338	0.0172021	1.48024e-198	0.293775	7213	0.118235	962.662	-0.00739729	0.00658104	0.261	0.2769	1339300	79495	1259805	TRUE	1.79789e-200
Migraine_AllType	ARSB	3172_28:Ferkingstad et al.	ARSB	Arylsulfatase B	P15848	rs11743362	5	78880898	A	G	-0.1293	0.007782	5.369e-62	0.49507	35357	0.00835843	276.051	-0.00220242	0.00592278	0.709999	0.4713	1339300	79495	1259805	TRUE	7.2765e-60
Migraine_AllType	ARSB	3172_28:Ferkingstad et al.	ARSB	Arylsulfatase B	P15848	rs933684	5	79028252	C	A	0.0583	0.008791	3.318e-11	0.26449	35351	0.00132241	43.9781	-0.00869772	0.00654683	0.184	0.277417	1339300	79495	1259805	TRUE	2.43124e-10
Migraine_AllType	ARSB	3172_28:Zhang et al.	ARSB	Arylsulfatase B	P15848	rs11743362	5	78880898	A	G	-0.262654	0.0165591	1.0149e-55	0.436434	7213	0.0339361	251.521	-0.00220242	0.00592278	0.709999	0.4713	1339300	79495	1259805	TRUE	1.55943e-55
Migraine_AllType	ARSB	3172_28:Zhang et al.	ARSB	Arylsulfatase B	P15848	rs6877621	5	79018556	A	G	0.154734	0.0182548	2.78971e-17	0.286913	7213	0.00979703	71.8285	-0.00900038	0.00652836	0.168	0.27725	1339300	79495	1259805	TRUE	7.61918e-17
Migraine_AllType	ARSK	8269_327:Ferkingstad et al.	ARSK	Arylsulfatase K	Q6UWY0	rs62365862	5	95610286	C	G	-0.1951	0.02071	4.486e-21	0.03964	35343	0.00289809	88.7421	0.0107025	0.0163993	0.514	0.04184	1339300	79495	1259805	TRUE	3.93702e-20
Migraine_AllType	ARSK	8269_327:Zhang et al.	ARSK	Arylsulfatase K	Q6UWY0	rs956274	5	95611429	T	G	-0.133637	0.017117	6.6708e-15	0.362055	7213	0.00824976	60.9365	0.00620074	0.0061712	0.315	0.351033	1339300	79495	1259805	TRUE	1.35779e-14
Migraine_AllType	ART3	7970_315:Ferkingstad et al.	NAR3	Ecto-ADP-ribosyltransferase 3	Q13508	rs4859610	4	76079288	G	A	-0.2733	0.009945	2.894e-166	0.77933	35355	0.0256906	755.171	0.0102019	0.00701735	0.146	0.772467	1339300	79495	1259805	TRUE	3.64252e-158
Migraine_AllType	ART3	7970_315:Ferkingstad et al.	NAR3	Ecto-ADP-ribosyltransferase 3	Q13508	rs6856609	4	76094106	A	C	0.1021	0.008332	1.592e-34	0.46595	35355	0.00518803	150.151	9.9995e-05	0.00997289	0.992	0.460017	1339300	79495	1259805	TRUE	1.27234e-33
Migraine_AllType	ART3	7970_315:Ferkingstad et al.	NAR3	Ecto-ADP-ribosyltransferase 3	Q13508	rs4859694	4	76593841	C	A	-0.0596	0.008324	8.047e-13	0.52593	35357	0.0017713	51.263	0.0178992	0.00589386	0.00239001	0.529833	1339300	79495	1259805	TRUE	4.75825e-11
Migraine_AllType	ART3	7970_315:Ferkingstad et al.	NAR3	Ecto-ADP-ribosyltransferase 3	Q13508	rs11728135	4	76482601	C	T	-0.0937	0.013862	1.387e-11	0.10155	35356	0.00160208	45.6881	-0.00709511	0.0105192	0.5	0.086017	1339300	79495	1259805	TRUE	5.30499e-11
Migraine_AllType	ART3	7970_315:Ferkingstad et al.	NAR3	Ecto-ADP-ribosyltransferase 3	Q13508	rs138193746	4	76483320	A	T	-0.0937	0.013862	1.387e-11	0.10156	35356	0.00160222	45.6881	-0.00700447	0.0104825	0.504001	0.086017	1339300	79495	1259805	TRUE	5.26924e-11
Migraine_AllType	ART3	7970_315:Ferkingstad et al.	NAR3	Ecto-ADP-ribosyltransferase 3	Q13508	rs77777051	4	75513449	A	G	-0.1111	0.01663	2.38e-11	0.06658	35353	0.00153419	44.6292	-0.0168003	0.0123007	0.172	0.06135	1339300	79495	1259805	TRUE	1.847e-10
Migraine_AllType	ART3	7970_315:Zhang et al.	NAR3	Ecto-ADP-ribosyltransferase 3	Q13508	rs4859610	4	76079288	A	G	0.397073	0.0191334	5.77401e-93	0.225912	7213	0.0551443	430.562	-0.0102019	0.00701735	0.146	0.227533	1339300	79495	1259805	TRUE	2.22773e-92
Migraine_AllType	ART3	7970_315:Zhang et al.	NAR3	Ecto-ADP-ribosyltransferase 3	Q13508	rs6856609	4	76094106	A	C	0.177366	0.0164172	5.32272e-27	0.462082	7213	0.0156389	116.687	9.9995e-05	0.00997289	0.992	0.460017	1339300	79495	1259805	TRUE	6.40103e-27
Migraine_AllType	ART4	6576_1:Ferkingstad et al.	ART4	Ecto-ADP-ribosyltransferase 4	Q93070	rs10846071	12	14863302	T	C	0.8839	0.004968	1e-200	0.39747	35365	0.374213	31653.3	-0.00480151	0.00607091	0.429	0.373633	1339300	79495	1259805	TRUE	0
Migraine_AllType	ART4	6576_1:Ferkingstad et al.	ART4	Ecto-ADP-ribosyltransferase 4	Q93070	rs71532845	12	14810082	C	T	-0.341	0.011228	1e-200	0.14315	35365	0.0285256	922.315	0.00970278	0.00934235	0.299	0.108167	1339300	79495	1259805	TRUE	1.36337e-193
Migraine_AllType	ART4	6576_1:Ferkingstad et al.	ART4	Ecto-ADP-ribosyltransferase 4	Q93070	rs71537693	12	14904925	T	C	0.6326	0.007352	1e-200	0.15972	35365	0.107417	7403.26	-0.0131967	0.00769621	0.0863993	0.17465	1339300	79495	1259805	TRUE	0
Migraine_AllType	ART4	6576_1:Ferkingstad et al.	ART4	Ecto-ADP-ribosyltransferase 4	Q93070	rs77292064	12	14948825	C	T	0.4773	0.015688	1e-200	0.0661	35364	0.0281264	925.6	0.00479847	0.0139035	0.73	0.045867	1339300	79495	1259805	TRUE	1.03296e-195
Migraine_AllType	ART4	6576_1:Ferkingstad et al.	ART4	Ecto-ADP-ribosyltransferase 4	Q93070	rs147489736	12	14535965	C	T	-0.2945	0.022377	1.475e-39	0.03171	35364	0.00532601	173.198	-0.0103029	0.0201988	0.61	0.023767	1339300	79495	1259805	TRUE	4.64812e-38
Migraine_AllType	ART4	6576_1:Ferkingstad et al.	ART4	Ecto-ADP-ribosyltransferase 4	Q93070	rs117121967	12	15139794	A	G	-0.2557	0.023134	2.121e-28	0.02916	35363	0.00370192	122.162	0.0458048	0.0200139	0.0220999	0.022367	1339300	79495	1259805	TRUE	5.88796e-26
Migraine_AllType	ART4	6576_1:Ferkingstad et al.	ART4	Ecto-ADP-ribosyltransferase 4	Q93070	rs73063888	12	15123740	T	C	-0.1482	0.016072	2.945e-20	0.06282	35363	0.00258611	85.0221	-0.0216016	0.013781	0.117	0.048883	1339300	79495	1259805	TRUE	9.05421e-19
Migraine_AllType	ART4	6576_1:Ferkingstad et al.	ART4	Ecto-ADP-ribosyltransferase 4	Q93070	rs11056359	12	15119255	C	T	0.0981	0.014967	5.588e-11	0.07571	35363	0.00134688	42.958	0.00760104	0.0115918	0.512	0.069433	1339300	79495	1259805	TRUE	1.98082e-10
Migraine_AllType	ART4	6576_1:Zhang et al.	ART4	Ecto-ADP-ribosyltransferase 4	Q93070	rs10846071	12	14863302	T	C	0.959565	0.0128044	1e-200	0.384237	7213	0.435704	5614.48	-0.00480151	0.00607091	0.429	0.373633	1339300	79495	1259805	TRUE	0
Migraine_AllType	ART4	6576_1:Zhang et al.	ART4	Ecto-ADP-ribosyltransferase 4	Q93070	rs11056219	12	14865474	G	C	0.960042	0.0128	1e-200	0.384514	7213	0.436255	5623.93	-0.00470103	0.00610123	0.441	0.373783	1339300	79495	1259805	TRUE	0
Migraine_AllType	ART4	6576_1:Zhang et al.	ART4	Ecto-ADP-ribosyltransferase 4	Q93070	rs77584909	12	14716923	G	A	-0.316782	0.0342378	2.84093e-20	0.0621101	7213	0.0116914	85.5833	0.0167981	0.0116978	0.151	0.0649	1339300	79495	1259805	TRUE	8.83171e-20
Migraine_AllType	ART4	6576_1:Zhang et al.	ART4	Ecto-ADP-ribosyltransferase 4	Q93070	rs141909337	12	15115868	C	T	0.290418	0.050221	7.6539e-09	0.0279357	7213	0.0045807	33.4315	-0.0248051	0.0176117	0.159	0.032967	1339300	79495	1259805	TRUE	1.52623e-08
Migraine_AllType	AS3MT	18417_3:Ferkingstad et al.	AS3MT	Arsenite methyltransferase	Q9HBK9	rs11191421	10	102863296	G	C	-0.054	0.009126	3.278e-09	0.25011	35370	0.00109382	35.0108	0.00350385	0.00692741	0.612999	0.237333	1339300	79495	1259805	TRUE	8.50123e-09
Migraine_AllType	AS3MT	18417_3:Zhang et al.	AS3MT	Arsenite methyltransferase	Q9HBK9	rs79254677	10	102931810	G	A	-0.169067	0.0264914	1.85676e-10	0.111812	7213	0.00567729	40.7181	0.0126003	0.00961429	0.19	0.102867	1339300	79495	1259805	TRUE	3.80926e-10
Migraine_AllType	ASAH2	3212_30:Ferkingstad et al.	ASAH2	Neutral ceramidase	Q9NR71	rs12259937	10	50257024	C	T	-0.5815	0.016993	1e-200	0.06262	35353	0.039697	1170.94	-0.00670241	0.0111287	0.547	0.076217	1339300	79495	1259805	TRUE	5.62999e-246
Migraine_AllType	ASAH2	3212_30:Ferkingstad et al.	ASAH2	Neutral ceramidase	Q9NR71	rs72797721	10	49976598	T	A	-0.6276	0.019399	1e-200	0.04685	35351	0.0351776	1046.6	-0.0129029	0.0152338	0.397	0.037567	1339300	79495	1259805	TRUE	1.01387e-219
Migraine_AllType	ASAH2	3212_30:Ferkingstad et al.	ASAH2	Neutral ceramidase	Q9NR71	rs2805231	10	50124740	G	T	-0.2449	0.008434	2.278e-185	0.57864	35353	0.0292462	843.113	-0.00659818	0.00600671	0.272	0.583217	1339300	79495	1259805	TRUE	4.56399e-177
Migraine_AllType	ASAH2	3212_30:Ferkingstad et al.	ASAH2	Neutral ceramidase	Q9NR71	rs7910519	10	50312922	A	T	0.2171	0.009393	3.5e-118	0.27384	35353	0.0187447	534.179	-0.00369682	0.00652481	0.571	0.275533	1339300	79495	1259805	TRUE	9.93675e-114
Migraine_AllType	ASAH2	3212_30:Ferkingstad et al.	ASAH2	Neutral ceramidase	Q9NR71	rs12569547	10	50036435	A	T	-0.3867	0.028456	4.616e-42	0.02248	35353	0.00657204	184.661	-0.0352956	0.023068	0.126	0.01615	1339300	79495	1259805	TRUE	1.57293e-39
Migraine_AllType	ASAH2	3212_30:Ferkingstad et al.	ASAH2	Neutral ceramidase	Q9NR71	rs74626930	10	50767099	G	A	0.11	0.010638	4.623e-25	0.80684	35353	0.00377155	106.916	-0.0168964	0.00868805	0.0518	0.83718	1339300	79495	1259805	TRUE	4.645e-23
Migraine_AllType	ASAH2	3212_30:Ferkingstad et al.	ASAH2	Neutral ceramidase	Q9NR71	rs36032010	10	49744055	G	C	0.1396	0.0186	6.129e-14	0.05313	35353	0.00196079	56.3275	-0.000100005	0.00997389	0.992	0.051267	1339300	79495	1259805	TRUE	1.31788e-13
Migraine_AllType	ASAH2	3212_30:Zhang et al.	ASAH2	Neutral ceramidase	Q9NR71	rs4444026	10	50270141	A	T	-0.629731	0.0190606	1e-200	0.207681	7213	0.130508	1091.23	-0.00810274	0.00756292	0.284	0.190817	1339300	79495	1259805	TRUE	6.996e-226
Migraine_AllType	ASAH2	3212_30:Zhang et al.	ASAH2	Neutral ceramidase	Q9NR71	rs1369862	10	50246248	G	A	-0.282694	0.0165999	8.61023e-64	0.389574	7213	0.038009	289.936	-0.00729656	0.00605259	0.228	0.389283	1339300	79495	1259805	TRUE	3.3795e-63
Migraine_AllType	ASF1A	18172_71:Ferkingstad et al.	ASF1A	Histone chaperone ASF1A	Q9Y294	rs150141688	6	118856872	A	T	0.1314	0.010697	1.101e-34	0.16415	35352	0.00473794	150.884	0.0218985	0.00761887	0.00405005	0.182517	1339300	79495	1259805	TRUE	2.16845e-31
Migraine_AllType	ASF1A	18172_71:Zhang et al.	ASF1A	Histone chaperone ASF1A	Q9Y294	rs4946366	6	118811617	T	C	0.130473	0.0215711	1.53505e-09	0.180854	7213	0.00504383	36.5743	0.0218006	0.00762132	0.00423	0.183133	1339300	79495	1259805	TRUE	6.00431e-09
Migraine_AllType	ASGR1	5452_71:Ferkingstad et al.	ASGR1	Asialoglycoprotein receptor 1	P07306	rs55714927	17	7176997	T	C	-0.112	0.010164	3.09e-28	0.21166	35370	0.00418618	121.418	-0.0131967	0.00731443	0.0712	0.2104	1339300	79495	1259805	TRUE	3.66823e-26
Migraine_AllType	ASGR1	5452_71:Ferkingstad et al.	ASGR1	Asialoglycoprotein receptor 1	P07306	rs434325	17	7108030	C	A	0.0479	0.008426	1.308e-08	0.5866	35371	0.00111279	32.315	0.00670241	0.00597535	0.262	0.5591	1339300	79495	1259805	TRUE	5.63008e-08
Migraine_AllType	ASGR1	5452_71:Zhang et al.	ASGR1	Asialoglycoprotein receptor 1	P07306	rs62061425	17	7169772	G	A	-0.243888	0.0209295	4.21387e-31	0.193054	7213	0.0185325	135.751	-0.0114048	0.00723603	0.115	0.22095	1339300	79495	1259805	TRUE	1.91698e-30
Migraine_AllType	ASGR1	5452_71:Zhang et al.	ASGR1	Asialoglycoprotein receptor 1	P07306	rs434325	17	7108030	A	C	-0.10127	0.0165289	9.43669e-10	0.437613	7213	0.00504797	37.5278	-0.00670241	0.00597535	0.262	0.4409	1339300	79495	1259805	TRUE	1.72506e-09
Migraine_AllType	ASIP	5676_54:Ferkingstad et al.	ASIP	Agouti-signaling protein	P42127	rs117119427	20	33809750	T	C	0.5108	0.01446	1e-200	0.08221	35366	0.0393731	1247.79	-0.0123965	0.0107536	0.249	0.077017	1339300	79495	1259805	TRUE	1.62845e-260
Migraine_AllType	ASIP	5676_54:Ferkingstad et al.	ASIP	Agouti-signaling protein	P42127	rs6142137	20	34316098	C	T	-0.0932	0.008051	5.437e-31	0.44402	35367	0.00428868	134.001	0.0105046	0.00595236	0.0775997	0.43915	1339300	79495	1259805	TRUE	8.41904e-29
Migraine_AllType	ASIP	5676_54:Zhang et al.	ASIP	Agouti-signaling protein	P42127	rs62209647	20	33917852	C	G	0.927285	0.0288025	1e-200	0.0777762	7213	0.12335	1036.2	-0.0212951	0.0108508	0.0497004	0.074817	1339300	79495	1259805	TRUE	3.56645e-214
Migraine_AllType	ASL	11241_8:Ferkingstad et al.	ARLY	Argininosuccinate lyase	P04424	rs2460430	7	66097737	G	C	0.1097	0.008423	9.001e-39	0.61105	35349	0.00572023	169.611	0.0170037	0.00610111	0.00531998	0.629317	1339300	79495	1259805	TRUE	2.69167e-35
Migraine_AllType	ASL	11241_8:Zhang et al.	ARLY	Argininosuccinate lyase	P04424	rs34942108	7	65854580	T	G	-0.197902	0.0272033	3.83149e-13	0.105989	7213	0.00742222	52.9099	-0.0154995	0.0100227	0.122	0.09505	1339300	79495	1259805	TRUE	9.89844e-13
Migraine_AllType	ASPH	6998_106:Ferkingstad et al.	HAAH	Aspartyl/asparaginyl beta-hydroxylase	Q12797	rs112800350	8	61779251	T	C	-0.2424	0.021085	1.377e-30	0.03568	35350	0.00404335	132.158	-0.00470103	0.0162974	0.772999	0.034567	1339300	79495	1259805	TRUE	1.40877e-29
Migraine_AllType	ASPH	6998_106:Ferkingstad et al.	HAAH	Aspartyl/asparaginyl beta-hydroxylase	Q12797	rs16927830	8	61745551	C	T	0.0617	0.008736	1.637e-12	0.7091	35350	0.00157055	49.8793	-0.0018982	0.00664075	0.775001	0.718517	1339300	79495	1259805	TRUE	4.40422e-12
Migraine_AllType	ASPH	6998_106:Zhang et al.	HAAH	Aspartyl/asparaginyl beta-hydroxylase	Q12797	rs11775077	8	61685128	A	G	-0.331558	0.0216419	3.69426e-52	0.177319	7213	0.0320727	234.643	-0.00280393	0.00788091	0.722	0.164183	1339300	79495	1259805	TRUE	5.73871e-52
Migraine_AllType	ASPN	6451_64:Ferkingstad et al.	ASPN	Asporin	Q9BXN1	rs10820964	9	92279354	A	G	-0.3277	0.006401	1e-200	0.41251	35359	0.0520497	2620.79	0.00909848	0.00610287	0.136	0.3657	1339300	79495	1259805	TRUE	0
Migraine_AllType	ASPN	6451_64:Zhang et al.	ASPN	Asporin	Q9BXN1	rs2516568	9	92425098	T	A	-0.510872	0.0165811	6.13172e-196	0.326425	7213	0.114769	949.024	0.00929665	0.00628354	0.139	0.326117	1339300	79495	1259805	TRUE	1.99192e-197
Migraine_AllType	ASPN	6451_64:Zhang et al.	ASPN	Asporin	Q9BXN1	rs10992479	9	92816209	T	G	-0.331066	0.0500304	3.92048e-11	0.0276584	7213	0.00589529	43.7765	0.0124028	0.0172057	0.471	0.03175	1339300	79495	1259805	TRUE	6.20237e-11
Migraine_AllType	ASRGL1	18313_4:Ferkingstad et al.	Asparaginase-like protein 1	Isoaspartyl peptidase/L-asparaginase	Q7L266	rs12275541	11	62322339	A	G	-0.2112	0.008638	5.143e-132	0.31592	35364	0.0192798	597.774	-0.0031951	0.00637074	0.616	0.294483	1339300	79495	1259805	TRUE	4.02206e-127
Migraine_AllType	ASRGL1	18313_4:Ferkingstad et al.	Asparaginase-like protein 1	Isoaspartyl peptidase/L-asparaginase	Q7L266	rs12806246	11	62041507	T	C	0.0607	0.009631	2.929e-10	0.22338	35366	0.00127838	39.7201	-0.00439966	0.00709175	0.535	0.219317	1339300	79495	1259805	TRUE	9.35531e-10
Migraine_AllType	ASRGL1	18313_4:Zhang et al.	Asparaginase-like protein 1	Isoaspartyl peptidase/L-asparaginase	Q7L266	rs3017096	11	62410486	T	C	0.140228	0.0166841	5.11124e-17	0.454041	7213	0.00974888	70.6226	0.00259663	0.00605423	0.667999	0.443967	1339300	79495	1259805	TRUE	7.71006e-17
Migraine_AllType	ATOX1	19233_75:Ferkingstad et al.	ATOX1	Copper transport protein ATOX1	O00244	rs10065313	5	151833788	A	G	-0.0681	0.008249	1.518e-16	0.4048	35352	0.00223474	68.1502	-0.0122953	0.00648071	0.0578003	0.41074	1339300	79495	1259805	TRUE	4.45151e-15
Migraine_AllType	ATOX1	19233_75:Zhang et al.	ATOX1	Copper transport protein ATOX1	O00244	rs1549921	5	151758650	G	A	-0.194396	0.0166606	3.53682e-31	0.425135	7213	0.0184713	136.105	-0.0122042	0.00598978	0.0415997	0.42075	1339300	79495	1259805	TRUE	2.38092e-30
Migraine_AllType	ATP1B2	7218_87:Ferkingstad et al.	AT1B2	Sodium/potassium-transporting ATPase subunit beta-2	P14415	rs727428	17	7634474	C	T	-0.2686	0.008401	1e-200	0.53063	35378	0.0359376	1022.18	-0.000699755	0.0063317	0.912	0.5578	1339300	79495	1259805	TRUE	2.83849e-216
Migraine_AllType	ATP1B2	7218_87:Ferkingstad et al.	AT1B2	Sodium/potassium-transporting ATPase subunit beta-2	P14415	rs1050541	17	7657517	G	T	-0.1178	0.008638	2.4e-42	0.58859	35378	0.0067206	185.969	-0.0009995	0.006155	0.871	0.561433	1339300	79495	1259805	TRUE	4.4689e-41
Migraine_AllType	ATP1B2	7218_87:Ferkingstad et al.	AT1B2	Sodium/potassium-transporting ATPase subunit beta-2	P14415	rs34873228	17	7715419	T	C	-0.1556	0.015614	2.157e-23	0.08142	35377	0.00362157	99.3039	-0.0201007	0.0101059	0.0467003	0.095933	1339300	79495	1259805	TRUE	1.86521e-21
Migraine_AllType	ATP1B2	7218_87:Zhang et al.	AT1B2	Sodium/potassium-transporting ATPase subunit beta-2	P14415	rs1642762	17	7651454	C	T	0.431073	0.0160323	7.67914e-152	0.430958	7213	0.0911404	722.752	-0.00180162	0.00597466	0.763001	0.4403	1339300	79495	1259805	TRUE	4.01864e-153
Migraine_AllType	ATP1B2	7218_87:Zhang et al.	AT1B2	Sodium/potassium-transporting ATPase subunit beta-2	P14415	rs1050541	17	7657517	T	G	0.214355	0.0166164	1.16854e-37	0.459032	7213	0.0228198	166.369	0.0009995	0.006155	0.871	0.438567	1339300	79495	1259805	TRUE	1.59557e-37
Migraine_AllType	ATRN	15499_11:Ferkingstad et al.	Attractin	Attractin	O75882	rs45470193	20	3604474	A	G	-0.9493	0.019856	1e-200	0.02976	35377	0.0520414	2285.59	0.0082955	0.0159062	0.601999	0.034367	1339300	79495	1259805	TRUE	0
Migraine_AllType	ATRN	15499_11:Ferkingstad et al.	Attractin	Attractin	O75882	rs145194579	20	3517010	A	G	-0.4412	0.022212	8.456e-88	0.03856	35378	0.0144331	394.522	0.023404	0.0199185	0.24	0.021917	1339300	79495	1259805	TRUE	1.13138e-83
Migraine_AllType	ATRN	15499_11:Ferkingstad et al.	Attractin	Attractin	O75882	rs73610112	20	3858619	T	C	-0.5586	0.03897	1.341e-46	0.01157	35371	0.00713693	205.455	-0.00859685	0.0262192	0.743	0.0128	1339300	79495	1259805	TRUE	4.92464e-45
Migraine_AllType	ATRN	15499_11:Ferkingstad et al.	Attractin	Attractin	O75882	rs141486209	20	3098371	G	A	-0.3868	0.036171	1.091e-26	0.01498	35372	0.0044153	114.348	0.0412955	0.0241062	0.0867002	0.01582	1339300	79495	1259805	TRUE	9.20321e-25
Migraine_AllType	ATRN	15499_11:Ferkingstad et al.	Attractin	Attractin	O75882	rs79656401	20	3756660	T	C	-0.2266	0.026404	9.323e-18	0.02865	35374	0.00285792	73.6471	-0.0239956	0.0197765	0.225	0.022883	1339300	79495	1259805	TRUE	1.30653e-16
Migraine_AllType	ATRN	15499_11:Ferkingstad et al.	Attractin	Attractin	O75882	rs148445083	20	3265836	A	C	-0.269	0.032659	1.773e-16	0.01742	35378	0.00247714	67.8382	-0.0271965	0.0220775	0.218	0.018417	1339300	79495	1259805	TRUE	2.20196e-15
Migraine_AllType	ATRN	15499_11:Ferkingstad et al.	Attractin	Attractin	O75882	rs143435777	20	3233074	A	G	-0.2729	0.035685	2.051e-14	0.01397	35378	0.00205175	58.4805	0.0335025	0.0205476	0.103	0.0202	1339300	79495	1259805	TRUE	3.22918e-13
Migraine_AllType	ATRN	15499_11:Ferkingstad et al.	Attractin	Attractin	O75882	rs854821	20	3602257	A	G	-0.0965	0.016998	1.369e-08	0.93223	35377	0.00117664	32.2281	-0.0189003	0.0132261	0.153	0.947217	1339300	79495	1259805	TRUE	7.73101e-08
Migraine_AllType	ATRN	15499_11:Zhang et al.	Attractin	Attractin	O75882	rs151544	20	3503901	C	G	-0.656063	0.0332792	2.63991e-84	0.0641203	7213	0.0516579	388.53	0.000699755	0.0126827	0.956	0.063283	1339300	79495	1259805	TRUE	1.60529e-84
Migraine_AllType	ATRN	15499_11:Zhang et al.	Attractin	Attractin	O75882	rs138318457	20	3292219	T	C	-0.55941	0.042679	8.27706e-39	0.0386108	7213	0.0232326	171.756	0.0269048	0.0145533	0.0645	0.040117	1339300	79495	1259805	TRUE	5.6176e-38
Migraine_AllType	ATRN	15499_11:Zhang et al.	Attractin	Attractin	O75882	rs144469244	20	3816499	G	C	-0.843718	0.0758405	1.61806e-28	0.0119922	7213	0.0168688	123.729	0.0227004	0.0227798	0.319	0.01815	1339300	79495	1259805	TRUE	4.34714e-28
Migraine_AllType	ATXN3	16825_20:Ferkingstad et al.	ATX3	Ataxin-3	P54252	rs2273185	14	91993754	A	C	-0.2439	0.008247	3.336e-192	0.3681	35361	0.0276737	874.595	-0.0217958	0.00620742	0.000445995	0.3349	1339300	79495	1259805	TRUE	9.2744e-179
Migraine_AllType	ATXN3	16825_20:Ferkingstad et al.	ATX3	Ataxin-3	P54252	rs2093291	14	92256285	G	A	-0.077	0.009611	1.133e-15	0.77295	35361	0.00208106	64.183	-0.0141001	0.00682734	0.0389	0.751083	1339300	79495	1259805	TRUE	3.61902e-14
Migraine_AllType	ATXN3	16825_20:Ferkingstad et al.	ATX3	Ataxin-3	P54252	rs75924474	14	92359768	T	A	0.0969	0.01228	3.002e-15	0.12112	35363	0.00199905	62.2625	0.0188021	0.00844579	0.0259998	0.1443	1339300	79495	1259805	TRUE	1.09364e-13
Migraine_AllType	ATXN3	16825_20:Ferkingstad et al.	ATX3	Ataxin-3	P54252	rs56365547	14	92292907	C	T	0.165	0.025647	1.246e-10	0.02342	35361	0.00124535	41.3876	-0.0114048	0.0225482	0.612999	0.017967	1339300	79495	1259805	TRUE	3.66664e-10
Migraine_AllType	ATXN3	16825_20:Zhang et al.	ATX3	Ataxin-3	P54252	rs12589064	14	92043698	A	G	-0.631387	0.0178012	1e-200	0.242895	7213	0.146621	1257.69	-0.0231049	0.00681644	0.000700003	0.2467	1339300	79495	1259805	TRUE	8.44289e-256
Migraine_AllType	ATXN3	16825_20:Zhang et al.	ATX3	Ataxin-3	P54252	rs1465126	14	92221563	T	G	0.233942	0.0269558	4.8898e-18	0.105573	7213	0.0103358	75.2994	0.0119977	0.00961292	0.212	0.105517	1339300	79495	1259805	TRUE	1.25957e-17
Migraine_AllType	ATXN3	16825_20:Zhang et al.	ATX3	Ataxin-3	P54252	rs72691134	14	92155806	A	G	-0.232145	0.0411423	1.73954e-08	0.0440871	7213	0.00454233	31.8289	0.00489799	0.0149987	0.744	0.041367	1339300	79495	1259805	TRUE	2.16632e-08
Migraine_AllType	ATXN3	16825_20:Zhang et al.	ATX3	Ataxin-3	P54252	rs60610441	14	92011188	T	A	0.337634	0.0607437	2.82087e-08	0.0188548	7213	0.00421772	30.8866	0.00299551	0.0216588	0.89	0.020533	1339300	79495	1259805	TRUE	3.23507e-08
Migraine_AllType	AZGP1	9312_8:Ferkingstad et al.	AZGP1	Zinc-alpha-2-glycoprotein	P25311	rs2525546	7	99954321	T	C	-0.2378	0.008863	1.394e-158	0.31224	35368	0.0242873	719.843	-0.0101008	0.00640871	0.115	0.3013	1339300	79495	1259805	TRUE	1.26969e-150
Migraine_AllType	AZGP1	9312_8:Zhang et al.	AZGP1	Zinc-alpha-2-glycoprotein	P25311	rs1981550	7	99944329	A	G	-0.51842	0.0170957	3.20076e-190	0.291626	7213	0.111041	919.325	-0.00930314	0.00698657	0.183	0.29658	1339300	79495	1259805	TRUE	1.13964e-191
Migraine_AllType	B3GALTL	5727_35:Ferkingstad et al.	B3GLT	Beta-1,3-glucosyltransferase	Q6Y288	rs2025727	13	31311017	A	G	0.2736	0.009285	7.593e-191	0.76703	35365	0.0267531	868.248	0.0124978	0.00692459	0.0711001	0.765517	1339300	79495	1259805	TRUE	7.39052e-181
Migraine_AllType	B3GALTL	5727_35:Ferkingstad et al.	B3GLT	Beta-1,3-glucosyltransferase	Q6Y288	rs9596136	13	31038259	T	C	-0.1373	0.020836	4.409e-11	0.03742	35365	0.00135804	43.4198	0.00610135	0.0178853	0.733	0.027983	1339300	79495	1259805	TRUE	1.13389e-10
Migraine_AllType	B3GALTL	5727_35:Zhang et al.	B3GLT	Beta-1,3-glucosyltransferase	Q6Y288	rs4943306	13	31320378	C	T	-0.346313	0.0194944	3.88024e-69	0.226951	7213	0.042083	315.499	-0.0127003	0.00694386	0.0674	0.234433	1339300	79495	1259805	TRUE	3.27151e-68
Migraine_AllType	B3GAT3	6897_38:Ferkingstad et al.	B3GA3	Galactosylgalactosylxylosylprotein 3-beta-glucuronosyltransferase 3	O94766	rs661182	11	62657425	T	C	0.2553	0.008444	1e-200	0.66274	35362	0.0291367	914.072	0.00559563	0.00636054	0.379	0.691833	1339300	79495	1259805	TRUE	3.26147e-192
Migraine_AllType	B3GAT3	6897_38:Ferkingstad et al.	B3GA3	Galactosylgalactosylxylosylprotein 3-beta-glucuronosyltransferase 3	O94766	rs34362582	11	62260493	A	C	0.0721	0.011164	1.059e-10	0.15012	35362	0.00132647	41.7067	-0.000900405	0.0075444	0.905	0.1642	1339300	79495	1259805	TRUE	2.09795e-10
Migraine_AllType	B3GAT3	6897_38:Ferkingstad et al.	B3GA3	Galactosylgalactosylxylosylprotein 3-beta-glucuronosyltransferase 3	O94766	rs4963354	11	63078457	A	G	0.0584	0.010372	1.799e-08	0.81239	35362	0.00103962	31.7012	-0.00950469	0.00759876	0.211	0.815867	1339300	79495	1259805	TRUE	8.50921e-08
Migraine_AllType	B3GAT3	6897_38:Zhang et al.	B3GA3	Galactosylgalactosylxylosylprotein 3-beta-glucuronosyltransferase 3	O94766	rs7122950	11	62617896	T	C	-0.416871	0.0177655	2.12394e-117	0.290309	7213	0.0716083	550.463	-0.00250313	0.00700916	0.721	0.30168	1339300	79495	1259805	TRUE	6.79833e-118
Migraine_AllType	B3GNT2	7980_72:Ferkingstad et al.	B3GN2	N-acetyllactosaminide beta-1,3-N-acetylglucosaminyltransferase 2	Q9NY97	rs4073090	2	62336639	G	A	0.1595	0.008093	1.848e-86	0.44746	35352	0.0125797	388.399	-0.00290421	0.00575808	0.613999	0.44295	1339300	79495	1259805	TRUE	2.66466e-83
Migraine_AllType	B3GNT2	7980_72:Ferkingstad et al.	B3GN2	N-acetyllactosaminide beta-1,3-N-acetylglucosaminyltransferase 2	Q9NY97	rs34012279	2	62103461	T	G	-0.1149	0.009377	1.607e-34	0.24621	35353	0.00490034	150.137	-0.00190181	0.00721162	0.792	0.211367	1339300	79495	1259805	TRUE	2.0996e-33
Migraine_AllType	B3GNT2	7980_72:Ferkingstad et al.	B3GN2	N-acetyllactosaminide beta-1,3-N-acetylglucosaminyltransferase 2	Q9NY97	rs360806	2	62699003	A	G	-0.064	0.010771	2.819e-09	0.17266	35349	0.00117022	35.304	-0.00820356	0.0075307	0.276	0.190317	1339300	79495	1259805	TRUE	1.2772e-08
Migraine_AllType	B3GNT2	7980_72:Zhang et al.	B3GN2	N-acetyllactosaminide beta-1,3-N-acetylglucosaminyltransferase 2	Q9NY97	rs34361686	2	62405057	A	G	0.234086	0.0165559	8.61928e-45	0.479897	7213	0.0273538	199.86	0.00390238	0.00585377	0.505	0.4825	1339300	79495	1259805	TRUE	1.91982e-44
Migraine_AllType	B3GNT2	7980_72:Zhang et al.	B3GN2	N-acetyllactosaminide beta-1,3-N-acetylglucosaminyltransferase 2	Q9NY97	rs10182420	2	61983620	A	G	-0.168765	0.0205727	2.74497e-16	0.19957	7213	0.00909941	67.2762	0.0010994	0.00710326	0.877	0.19705	1339300	79495	1259805	TRUE	3.47273e-16
Migraine_AllType	B3GNT8	9297_12:Ferkingstad et al.	B3GN8	UDP-GlcNAc:betaGal beta-1,3-N-acetylglucosaminyltransferase 8	Q7Z7M8	rs34503210	19	41373878	G	A	0.5719	0.005627	1e-200	0.60216	35372	0.156708	10329.1	0.0214995	0.0060799	0.000406004	0.624	1339300	79495	1259805	TRUE	0
Migraine_AllType	B3GNT8	9297_12:Ferkingstad et al.	B3GN8	UDP-GlcNAc:betaGal beta-1,3-N-acetylglucosaminyltransferase 8	Q7Z7M8	rs75859637	19	41494045	T	C	-0.4782	0.019236	2.025e-136	0.05039	35369	0.0218846	617.967	0.00519647	0.0161744	0.748001	0.036233	1339300	79495	1259805	TRUE	1.20559e-131
Migraine_AllType	B3GNT8	9297_12:Ferkingstad et al.	B3GN8	UDP-GlcNAc:betaGal beta-1,3-N-acetylglucosaminyltransferase 8	Q7Z7M8	rs142439534	19	41166490	T	C	-0.3039	0.022385	5.542e-42	0.03674	35366	0.00653693	184.299	-0.00290421	0.0168305	0.863	0.032217	1339300	79495	1259805	TRUE	1.02954e-40
Migraine_AllType	B3GNT8	9297_12:Ferkingstad et al.	B3GN8	UDP-GlcNAc:betaGal beta-1,3-N-acetylglucosaminyltransferase 8	Q7Z7M8	rs150997722	19	41102053	T	C	-0.4885	0.036336	3.34e-41	0.01355	35371	0.00637931	180.73	-0.0307995	0.0318147	0.333	0.00894	1339300	79495	1259805	TRUE	3.17438e-39
Migraine_AllType	B3GNT8	9297_12:Ferkingstad et al.	B3GN8	UDP-GlcNAc:betaGal beta-1,3-N-acetylglucosaminyltransferase 8	Q7Z7M8	rs58622181	19	41768325	C	G	-0.4485	0.033446	5.308e-41	0.01543	35371	0.00611178	179.809	0.0125015	0.0261039	0.632	0.01375	1339300	79495	1259805	TRUE	1.75946e-39
Migraine_AllType	B3GNT8	9297_12:Ferkingstad et al.	B3GN8	UDP-GlcNAc:betaGal beta-1,3-N-acetylglucosaminyltransferase 8	Q7Z7M8	rs145949601	19	41849960	T	C	0.3573	0.031478	7.336e-30	0.01823	35373	0.00456975	128.833	0.0379988	0.0275622	0.168	0.011283	1339300	79495	1259805	TRUE	5.01847e-28
Migraine_AllType	B3GNT8	9297_12:Ferkingstad et al.	B3GN8	UDP-GlcNAc:betaGal beta-1,3-N-acetylglucosaminyltransferase 8	Q7Z7M8	rs112580282	19	41878247	T	A	0.2208	0.021547	1.219e-24	0.03861	35372	0.00361932	105.003	-0.0305004	0.0160957	0.0581005	0.03405	1339300	79495	1259805	TRUE	1.06831e-22
Migraine_AllType	B3GNT8	9297_12:Ferkingstad et al.	B3GN8	UDP-GlcNAc:betaGal beta-1,3-N-acetylglucosaminyltransferase 8	Q7Z7M8	rs1645694	19	41094903	T	C	0.3869	0.037785	1.319e-24	0.01294	35371	0.00382389	104.842	0.065104	0.0240635	0.00681993	0.0153	1339300	79495	1259805	TRUE	4.14169e-22
Migraine_AllType	B3GNT8	9297_12:Ferkingstad et al.	B3GN8	UDP-GlcNAc:betaGal beta-1,3-N-acetylglucosaminyltransferase 8	Q7Z7M8	rs147070665	19	41048344	G	C	-0.3227	0.040537	1.711e-15	0.01152	35370	0.00237164	63.368	-0.0591981	0.0289686	0.0409996	0.0113	1339300	79495	1259805	TRUE	5.18793e-14
Migraine_AllType	B3GNT8	9297_12:Ferkingstad et al.	B3GN8	UDP-GlcNAc:betaGal beta-1,3-N-acetylglucosaminyltransferase 8	Q7Z7M8	rs75310270	19	40963840	A	G	0.1863	0.025007	9.335e-14	0.02772	35375	0.00187086	55.4981	-0.00900038	0.0172104	0.600999	0.030483	1339300	79495	1259805	TRUE	3.66689e-13
Migraine_AllType	B3GNT8	9297_12:Ferkingstad et al.	B3GN8	UDP-GlcNAc:betaGal beta-1,3-N-acetylglucosaminyltransferase 8	Q7Z7M8	rs73041303	19	41076323	A	G	0.2434	0.037192	5.971e-11	0.01268	35371	0.00148337	42.827	-0.0133994	0.0221379	0.545001	0.019267	1339300	79495	1259805	TRUE	2.00421e-10
Migraine_AllType	B3GNT8	9297_12:Ferkingstad et al.	B3GN8	UDP-GlcNAc:betaGal beta-1,3-N-acetylglucosaminyltransferase 8	Q7Z7M8	rs113082337	19	41158708	A	G	0.1665	0.027207	9.37e-10	0.02365	35365	0.00128025	37.4492	-0.0213973	0.0220114	0.331	0.019583	1339300	79495	1259805	TRUE	4.02194e-09
Migraine_AllType	B3GNT8	9297_12:Ferkingstad et al.	B3GN8	UDP-GlcNAc:betaGal beta-1,3-N-acetylglucosaminyltransferase 8	Q7Z7M8	rs140900814	19	41128525	T	G	-0.1972	0.03562	3.09e-08	0.0151	35367	0.00115668	30.648	0.0172995	0.0266977	0.517001	0.012867	1339300	79495	1259805	TRUE	8.34113e-08
Migraine_AllType	B3GNT8	9297_12:Zhang et al.	B3GN8	UDP-GlcNAc:betaGal beta-1,3-N-acetylglucosaminyltransferase 8	Q7Z7M8	rs11879090	19	41411355	T	C	0.501975	0.015548	1e-200	0.45314	7213	0.124883	1042.06	0.00600195	0.00587541	0.307	0.451533	1339300	79495	1259805	TRUE	2.89347e-216
Migraine_AllType	B3GNT8	9297_12:Zhang et al.	B3GN8	UDP-GlcNAc:betaGal beta-1,3-N-acetylglucosaminyltransferase 8	Q7Z7M8	rs7249258	19	41501959	T	A	-0.163456	0.0187512	3.49995e-18	0.272078	7213	0.010583	75.9667	-0.00389759	0.00665327	0.558	0.279767	1339300	79495	1259805	TRUE	5.93149e-18
Migraine_AllType	B3GNT8	9297_12:Zhang et al.	B3GN8	UDP-GlcNAc:betaGal beta-1,3-N-acetylglucosaminyltransferase 8	Q7Z7M8	rs62117431	19	41916656	G	A	-0.216909	0.0371295	5.38407e-09	0.0517815	7213	0.00462028	34.119	-0.00599795	0.0123786	0.628001	0.061883	1339300	79495	1259805	TRUE	7.24929e-09
Migraine_AllType	B4GALT1	13381_49:Ferkingstad et al.	B4GT1	Beta-1,4-galactosyltransferase 1	P15291	rs7019909	9	33113324	T	C	0.2948	0.01396	5.426e-99	0.09232	35340	0.0145651	445.923	0.0235017	0.0097095	0.0154999	0.09915	1339300	79495	1259805	TRUE	1.31551e-92
Migraine_AllType	B4GALT1	13381_49:Ferkingstad et al.	B4GT1	Beta-1,4-galactosyltransferase 1	P15291	rs78104081	9	32705606	T	G	0.1192	0.020302	4.326e-09	0.04307	35342	0.00117122	34.4707	0.0161981	0.0149627	0.279	0.038367	1339300	79495	1259805	TRUE	1.90275e-08
Migraine_AllType	B4GALT1	13381_49:Ferkingstad et al.	B4GT1	Beta-1,4-galactosyltransferase 1	P15291	rs150548975	9	33661761	T	C	-0.1636	0.02944	2.744e-08	0.01939	35340	0.00101782	30.8792	0.0273038	0.0238859	0.253	0.016833	1339300	79495	1259805	TRUE	1.15253e-07
Migraine_AllType	B4GALT1	13381_49:Zhang et al.	B4GT1	Beta-1,4-galactosyltransferase 1	P15291	rs7019909	9	33113324	T	C	0.630544	0.0264335	4.10638e-121	0.100444	7213	0.0718477	568.854	0.0235017	0.0097095	0.0154999	0.09915	1339300	79495	1259805	TRUE	3.86815e-120
Migraine_AllType	B4GALT2	9595_11:Ferkingstad et al.	B4GT2	Beta-1,4-galactosyltransferase 2	O60909	rs3762423	1	43979995	C	T	-0.5491	0.022861	1.737e-127	0.03043	35363	0.0177916	576.883	0.00750179	0.0146662	0.609	0.04175	1339300	79495	1259805	TRUE	9.65906e-123
Migraine_AllType	B4GALT2	9595_11:Ferkingstad et al.	B4GT2	Beta-1,4-galactosyltransferase 2	O60909	rs56202204	1	44393517	T	C	-0.0539	0.009575	1.809e-08	0.2336	35363	0.00104025	31.6866	0.00950469	0.00687795	0.167	0.250967	1339300	79495	1259805	TRUE	9.62465e-08
Migraine_AllType	B4GALT2	9595_11:Zhang et al.	B4GT2	Beta-1,4-galactosyltransferase 2	O60909	rs1859728	1	43981741	C	G	-0.982315	0.0362223	2.62297e-154	0.0505338	7213	0.0925962	735.24	0.00669752	0.0145371	0.645	0.0418	1339300	79495	1259805	TRUE	1.61692e-155
Migraine_AllType	B4GALT2	9595_11:Zhang et al.	B4GT2	Beta-1,4-galactosyltransferase 2	O60909	rs78538864	1	44042883	A	G	0.356529	0.0432819	2.07257e-16	0.0383336	7213	0.00937182	67.8354	0.0292966	0.0156737	0.0615999	0.0374	1339300	79495	1259805	TRUE	7.38509e-16
Migraine_AllType	B4GALT6	10832_24:Ferkingstad et al.	B4GT6	Beta-1,4-galactosyltransferase 6	Q9UBX8	rs113203474	18	31663807	C	T	-0.9022	0.026694	1e-200	0.02601	35338	0.0412411	1142.23	0.0159029	0.0161242	0.324	0.03305	1339300	79495	1259805	TRUE	3.68239e-239
Migraine_AllType	B4GALT6	10832_24:Ferkingstad et al.	B4GT6	Beta-1,4-galactosyltransferase 6	Q9UBX8	rs143674791	18	31324045	T	G	0.7855	0.036754	2.432e-101	0.0137	35339	0.0166745	456.729	-0.00569619	0.0270147	0.833	0.01454	1339300	79495	1259805	TRUE	4.73579e-98
Migraine_AllType	B4GALT6	10832_24:Ferkingstad et al.	B4GT6	Beta-1,4-galactosyltransferase 6	Q9UBX8	rs78796387	18	31207671	T	G	0.4779	0.022772	8.821e-98	0.03351	35339	0.0147937	440.4	0.0231011	0.0165593	0.163	0.031033	1339300	79495	1259805	TRUE	6.32675e-93
Migraine_AllType	B4GALT6	10832_24:Ferkingstad et al.	B4GT6	Beta-1,4-galactosyltransferase 6	Q9UBX8	rs113633457	18	31701321	T	A	-0.719	0.039776	4.888e-73	0.01098	35338	0.0112278	326.731	0.0139029	0.0326246	0.67	0.008217	1339300	79495	1259805	TRUE	1.85317e-70
Migraine_AllType	B4GALT6	10832_24:Ferkingstad et al.	B4GT6	Beta-1,4-galactosyltransferase 6	Q9UBX8	rs145408343	18	31933550	C	T	-0.4749	0.031644	6.57e-51	0.0178	35339	0.00788595	225.215	0.0329027	0.0288446	0.254	0.010267	1339300	79495	1259805	TRUE	2.27907e-48
Migraine_AllType	B4GALT6	10832_24:Ferkingstad et al.	B4GT6	Beta-1,4-galactosyltransferase 6	Q9UBX8	rs1816633	18	31162268	A	T	-0.0931	0.00894	2.144e-25	0.6759	35339	0.00379744	108.443	0.00270365	0.00626361	0.666	0.665417	1339300	79495	1259805	TRUE	1.89765e-24
Migraine_AllType	B4GALT6	10832_24:Ferkingstad et al.	B4GT6	Beta-1,4-galactosyltransferase 6	Q9UBX8	rs142098862	18	31441439	A	G	-0.373	0.037114	9.172e-24	0.013	35339	0.00357033	100.999	-0.012599	0.0332797	0.705	0.0075	1339300	79495	1259805	TRUE	6.56963e-23
Migraine_AllType	B4GALT6	10832_24:Zhang et al.	B4GT6	Beta-1,4-galactosyltransferase 6	Q9UBX8	rs57844152	18	31609667	C	T	-1.3325	0.0396462	1e-200	0.0395813	7213	0.134994	1129.3	0.0305001	0.0155344	0.0495998	0.0347	1339300	79495	1259805	TRUE	2.04318e-232
Migraine_AllType	B4GALT6	10832_24:Zhang et al.	B4GT6	Beta-1,4-galactosyltransferase 6	Q9UBX8	rs144333451	18	31885600	G	T	0.462427	0.0520751	8.32607e-19	0.0259254	7213	0.0108003	78.8326	0.0194006	0.0179209	0.279	0.026933	1339300	79495	1259805	TRUE	1.96845e-18
Migraine_AllType	B4GALT7	7806_33:Ferkingstad et al.	B4GT7	Beta-1,4-galactosyltransferase 7	Q9UBV7	rs187579051	5	177926174	T	C	-0.6668	0.027737	1.062e-127	0.02332	35358	0.0202536	577.893	-0.00879859	0.0216176	0.684	0.0186	1339300	79495	1259805	TRUE	3.99484e-123
Migraine_AllType	B4GALT7	7806_33:Ferkingstad et al.	B4GT7	Beta-1,4-galactosyltransferase 7	Q9UBV7	rs75331352	5	177154655	G	A	-0.5833	0.026789	4.102e-105	0.02428	35367	0.0161208	474.074	-0.00690378	0.0248323	0.781	0.014517	1339300	79495	1259805	TRUE	1.37286e-101
Migraine_AllType	B4GALT7	7806_33:Ferkingstad et al.	B4GT7	Beta-1,4-galactosyltransferase 7	Q9UBV7	rs187162390	5	178014785	C	T	-0.3386	0.020323	2.532e-62	0.0444	35361	0.00972888	277.571	-0.00280393	0.0152373	0.854	0.03855	1339300	79495	1259805	TRUE	2.12446e-60
Migraine_AllType	B4GALT7	7806_33:Zhang et al.	B4GT7	Beta-1,4-galactosyltransferase 7	Q9UBV7	rs112824307	5	177588250	A	T	0.473376	0.0413344	4.16251e-30	0.0417995	7213	0.0179502	131.12	-0.00579677	0.0159335	0.716	0.035383	1339300	79495	1259805	TRUE	6.74263e-30
Migraine_AllType	BCAM	2816_50:Ferkingstad et al.	BCAM	Basal Cell Adhesion Molecule	P50895	rs28399656	19	44813447	A	T	1.4812	0.026205	1e-200	0.01537	35367	0.0664055	3194.73	-0.0232993	0.0284615	0.413	0.0107	1339300	79495	1259805	TRUE	0
Migraine_AllType	BCAM	2816_50:Ferkingstad et al.	BCAM	Basal Cell Adhesion Molecule	P50895	rs150908522	19	45293071	T	C	0.307	0.022396	9.119e-43	0.03563	35373	0.00647689	187.893	-0.00979784	0.017293	0.571	0.028983	1339300	79495	1259805	TRUE	4.20655e-41
Migraine_AllType	BCAM	2816_50:Ferkingstad et al.	BCAM	Basal Cell Adhesion Molecule	P50895	rs117644736	19	45011597	T	C	0.2222	0.020709	7.381e-27	0.04055	35367	0.00384177	115.119	0.0154993	0.0188928	0.412	0.025083	1339300	79495	1259805	TRUE	1.42032e-25
Migraine_AllType	BCAM	2816_50:Ferkingstad et al.	BCAM	Basal Cell Adhesion Molecule	P50895	rs12461127	19	44549282	T	C	0.0684	0.008421	4.57e-16	0.48367	35369	0.00233678	65.9721	-0.00210221	0.00609114	0.73	0.465633	1339300	79495	1259805	TRUE	1.73158e-15
Migraine_AllType	BCAM	2816_50:Ferkingstad et al.	BCAM	Basal Cell Adhesion Molecule	P50895	rs78675029	19	45100162	A	G	0.1713	0.022333	1.717e-14	0.03704	35371	0.00209326	58.8296	-0.00930314	0.01829	0.611	0.02595	1339300	79495	1259805	TRUE	7.04961e-14
Migraine_AllType	BCAM	2816_50:Zhang et al.	BCAM	Basal Cell Adhesion Molecule	P50895	rs28399656	19	44813447	A	T	1.51946	0.0764403	1.20751e-85	0.011507	7213	0.0525224	395.015	-0.0232993	0.0284615	0.413	0.0107	1339300	79495	1259805	TRUE	2.12634e-85
Migraine_AllType	BCAM	2816_50:Zhang et al.	BCAM	Basal Cell Adhesion Molecule	P50895	rs12461127	19	44549282	T	C	0.112504	0.0166522	1.52809e-11	0.473659	7213	0.00631101	45.6323	-0.00210221	0.00609114	0.73	0.465633	1339300	79495	1259805	TRUE	2.02442e-11
Migraine_AllType	BCAN	3461_58:Ferkingstad et al.	PGCB	Brevican core protein	Q96GW7	rs2365715	1	156645322	G	A	-0.1979	0.00836	6.923e-124	0.39424	35356	0.0187061	560.344	0.0101978	0.00616138	0.0978994	0.37745	1339300	79495	1259805	TRUE	1.93311e-117
Migraine_AllType	BCAN	3461_58:Ferkingstad et al.	PGCB	Brevican core protein	Q96GW7	rs4661063	1	156855009	A	G	-0.0904	0.014792	9.865e-10	0.08209	35355	0.00123156	37.3472	-0.00569619	0.0102124	0.577	0.095767	1339300	79495	1259805	TRUE	2.82338e-09
Migraine_AllType	BCAN	3461_58:Zhang et al.	PGCB	Brevican core protein	Q96GW7	rs2365715	1	156645322	G	A	-0.31023	0.0165442	1.22372e-76	0.37779	7213	0.0452465	351.525	0.0101978	0.00616138	0.0978994	0.37745	1339300	79495	1259805	TRUE	7.88478e-76
Migraine_AllType	BCAT2	19365_11:Ferkingstad et al.	BCAT2	Branched-chain-amino-acid aminotransferase, mitochondrial	O15382	rs4802507	19	48801403	G	T	-0.164	0.009319	2.57e-69	0.2316	35376	0.0095729	309.688	-0.0120017	0.00720146	0.0956005	0.211883	1339300	79495	1259805	TRUE	2.1925e-65
Migraine_AllType	BCAT2	19365_11:Zhang et al.	BCAT2	Branched-chain-amino-acid aminotransferase, mitochondrial	O15382	rs62125920	19	48803019	G	A	-0.58207	0.0196472	3.97145e-182	0.199778	7213	0.108327	877.463	-0.0119005	0.00720725	0.0987006	0.211867	1339300	79495	1259805	TRUE	4.89167e-183
Migraine_AllType	BCHE	15514_26:Ferkingstad et al.	Pseudocholinesterase	Cholinesterase	P06276	rs6781243	3	165962719	T	G	-0.3164	0.00842	1e-200	0.3442	35341	0.0451945	1411.97	0.00560427	0.0059965	0.35	0.39475	1339300	79495	1259805	TRUE	8.15887e-295
Migraine_AllType	BCHE	15514_26:Ferkingstad et al.	Pseudocholinesterase	Cholinesterase	P06276	rs6810069	3	166125736	G	A	-0.173	0.011016	1.406e-55	0.16008	35341	0.00804817	246.615	0.00819632	0.00800694	0.306	0.16305	1339300	79495	1259805	TRUE	5.75294e-53
Migraine_AllType	BCHE	15514_26:Ferkingstad et al.	Pseudocholinesterase	Cholinesterase	P06276	rs116391735	3	165599594	C	T	-0.1652	0.023122	9.01e-13	0.03334	35343	0.0017591	51.044	-0.00080032	0.0172523	0.963	0.0284	1339300	79495	1259805	TRUE	1.88362e-12
Migraine_AllType	BCHE	15514_26:Ferkingstad et al.	Pseudocholinesterase	Cholinesterase	P06276	rs115864469	3	165328929	T	A	0.0755	0.01353	2.402e-08	0.10088	35340	0.00103406	31.1368	0.0106036	0.0118529	0.371	0.063183	1339300	79495	1259805	TRUE	8.16128e-08
Migraine_AllType	BCHE	15514_26:Zhang et al.	Pseudocholinesterase	Cholinesterase	P06276	rs73165061	3	165764157	A	G	-0.438648	0.0198952	2.63325e-104	0.203106	7213	0.0622853	485.976	0.00550482	0.00735189	0.454	0.19905	1339300	79495	1259805	TRUE	2.56504e-104
Migraine_AllType	BCHE	15514_26:Zhang et al.	Pseudocholinesterase	Cholinesterase	P06276	rs148077724	3	165952844	G	A	-0.29932	0.0409249	2.87481e-13	0.0422848	7213	0.00725642	53.4781	0.0139029	0.0161393	0.389	0.035333	1339300	79495	1259805	TRUE	5.17052e-13
Migraine_AllType	BCHE	15514_26:Zhang et al.	Pseudocholinesterase	Cholinesterase	P06276	rs3863090	3	165666699	T	G	-0.144174	0.024947	7.81849e-09	0.126993	7213	0.00460894	33.39	0.00799793	0.00930406	0.39	0.11175	1339300	79495	1259805	TRUE	1.23242e-08
Migraine_AllType	BDH2	17329_2:Ferkingstad et al.	BDH2	3-hydroxybutyrate dehydrogenase type 2	Q9BUT1	rs2711897	4	103102410	T	C	0.201	0.008038	5.189e-138	0.387	35345	0.0191687	625.276	-0.00769957	0.00599465	0.199	0.393383	1339300	79495	1259805	TRUE	1.5709e-131
Migraine_AllType	BDH2	17329_2:Ferkingstad et al.	BDH2	3-hydroxybutyrate dehydrogenase type 2	Q9BUT1	rs28444377	4	102839093	C	A	0.0855	0.009289	3.42e-20	0.23325	35346	0.0026148	84.7168	-0.0159973	0.00705708	0.0234002	0.224817	1339300	79495	1259805	TRUE	2.83535e-18
Migraine_AllType	BDH2	17329_2:Ferkingstad et al.	BDH2	3-hydroxybutyrate dehydrogenase type 2	Q9BUT1	rs415143	4	103465001	T	C	0.0515	0.008504	1.393e-09	0.31611	35343	0.00114675	36.6727	0.0082955	0.00655957	0.206	0.28415	1339300	79495	1259805	TRUE	7.76123e-09
Migraine_AllType	BDH2	17329_2:Zhang et al.	BDH2	3-hydroxybutyrate dehydrogenase type 2	Q9BUT1	rs78336913	4	103190257	T	C	0.356888	0.0212814	5.97227e-62	0.174823	7213	0.0367485	281.153	-0.00460057	0.00769634	0.55	0.173517	1339300	79495	1259805	TRUE	1.12981e-61
Migraine_AllType	BDH2	17329_2:Zhang et al.	BDH2	3-hydroxybutyrate dehydrogenase type 2	Q9BUT1	rs223507	4	102712658	A	G	0.132852	0.0173056	1.84556e-14	0.339803	7213	0.00791894	58.9172	-0.0111014	0.00625648	0.0759994	0.336283	1339300	79495	1259805	TRUE	5.71628e-14
Migraine_AllType	BDNF	14047_78:Ferkingstad et al.	BDNF	Brain-derived neurotrophic factor	P23560	rs10501089	11	27767312	T	C	0.1625	0.016105	6.102e-24	0.07064	35360	0.00346714	101.803	0.00850374	0.0129072	0.51	0.0571	1339300	79495	1259805	TRUE	6.95258e-23
Migraine_AllType	BDNF	14047_78:Ferkingstad et al.	BDNF	Brain-derived neurotrophic factor	P23560	rs138701268	11	27633841	C	T	0.0877	0.014674	2.28e-09	0.08542	35361	0.00120174	35.7172	0.0145043	0.0113429	0.201	0.072783	1339300	79495	1259805	TRUE	1.24919e-08
Migraine_AllType	BDNF	14047_78:Ferkingstad et al.	BDNF	Brain-derived neurotrophic factor	P23560	rs116911082	11	27452191	C	G	-0.1536	0.027958	3.929e-08	0.02301	35359	0.00106076	30.1818	-0.034695	0.0247518	0.161	0.016133	1339300	79495	1259805	TRUE	2.02484e-07
Migraine_AllType	BDNF	14047_78:Zhang et al.	BDNF	Brain-derived neurotrophic factor	P23560	rs16917304	11	27764235	C	T	0.375336	0.0427327	1.95803e-18	0.0392347	7213	0.0106208	77.1257	0.00870203	0.0129924	0.503	0.05705	1339300	79495	1259805	TRUE	3.51669e-18
Migraine_AllType	BDNF	2421_7:Ferkingstad et al.	BDNF	Brain-derived neurotrophic factor	P23560	rs10501089	11	27767312	T	C	0.1294	0.015865	3.452e-16	0.07064	35360	0.00219853	66.5218	0.00850374	0.0129072	0.51	0.0571	1339300	79495	1259805	TRUE	1.98599e-15
Migraine_AllType	BIN1	9574_11:Ferkingstad et al.	BIN1	Myc box-dependent-interacting protein 1	O00499	rs35103166	2	127124606	C	T	0.1306	0.008389	1.197e-54	0.34953	35368	0.00775583	242.349	0.0117013	0.00607279	0.0539995	0.37055	1339300	79495	1259805	TRUE	4.06148e-51
Migraine_AllType	BIN1	9574_11:Ferkingstad et al.	BIN1	Myc box-dependent-interacting protein 1	O00499	rs2404176	2	127027827	A	G	0.0454	0.007976	1.255e-08	0.52625	35369	0.00102774	32.3979	0.0062998	0.00640071	0.325	0.53145	1339300	79495	1259805	TRUE	4.77704e-08
Migraine_AllType	BIN1	9574_11:Zhang et al.	BIN1	Myc box-dependent-interacting protein 1	O00499	rs35103166	2	127124606	C	T	0.189816	0.0169837	9.16264e-29	0.379107	7213	0.0169619	124.876	0.0117013	0.00607279	0.0539995	0.37055	1339300	79495	1259805	TRUE	5.25879e-28
Migraine_AllType	BLVRB	17148_7:Ferkingstad et al.	BLVRB	Flavin reductase (NADPH)	P30043	rs74429191	19	40376445	C	T	-0.1436	0.021884	5.31e-11	0.03393	35374	0.00135186	43.0557	-0.000500125	0.0153451	0.974	0.03555	1339300	79495	1259805	TRUE	9.79476e-11
Migraine_AllType	BLVRB	17148_7:Zhang et al.	BLVRB	Flavin reductase (NADPH)	P30043	rs268695	19	40455079	T	G	0.133347	0.0182058	2.66018e-13	0.297033	7213	0.00742568	53.6323	-0.0120017	0.00651378	0.0654003	0.284083	1339300	79495	1259805	TRUE	8.10189e-13
Migraine_AllType	BMP1	3348_49:Ferkingstad et al.	BMP-1	Bone morphogenetic protein 1	P13497	rs1126931	8	22164420	T	C	-0.0864	0.010199	2.422e-17	0.2023	35365	0.00240931	71.7609	0.00870203	0.00732755	0.235	0.210567	1339300	79495	1259805	TRUE	3.13294e-16
Migraine_AllType	BMP1	3348_49:Zhang et al.	BMP-1	Bone morphogenetic protein 1	P13497	rs1126931	8	22164420	T	C	-0.198104	0.0220545	3.33053e-19	0.16907	7213	0.0110267	80.6625	0.00870203	0.00732755	0.235	0.210567	1339300	79495	1259805	TRUE	8.51858e-19
Migraine_AllType	BMP7	2972_57:Ferkingstad et al.	BMP-7	Bone morphogenetic protein 7	P18075	rs6123685	20	57260984	A	G	0.0628	0.009637	7.204e-11	0.23171	35388	0.00140417	42.463	0.00380276	0.00687182	0.58	0.2485	1339300	79495	1259805	TRUE	2.27108e-10
Migraine_AllType	BMP7	2972_57:Zhang et al.	BMP-7	Bone morphogenetic protein 7	P18075	rs6123685	20	57260984	A	G	0.111039	0.0191018	6.39815e-09	0.25454	7213	0.00467909	33.7817	0.00380276	0.00687182	0.58	0.2485	1339300	79495	1259805	TRUE	8.86056e-09
Migraine_AllType	BMPER	15368_3:Ferkingstad et al.	BMPER	BMP-binding endothelial regulator protein	Q8N8U9	rs17823568	7	34054928	G	C	-0.1182	0.009461	8.071e-36	0.24472	35343	0.00516467	156.076	0.00649884	0.00707023	0.358	0.2209	1339300	79495	1259805	TRUE	4.23473e-34
Migraine_AllType	BMPER	15368_3:Ferkingstad et al.	BMPER	BMP-binding endothelial regulator protein	Q8N8U9	rs73692655	7	33705190	G	T	-0.1297	0.015496	5.766e-17	0.0732	35344	0.00228248	70.0513	-0.0164953	0.00980188	0.0923996	0.098833	1339300	79495	1259805	TRUE	1.36371e-15
Migraine_AllType	BMPER	15368_3:Ferkingstad et al.	BMPER	BMP-binding endothelial regulator protein	Q8N8U9	rs144850853	7	33641432	A	G	0.1482	0.024125	8.096e-10	0.02969	35341	0.00126546	37.7344	-0.000900405	0.0224446	0.968	0.016517	1339300	79495	1259805	TRUE	1.39753e-09
Migraine_AllType	BMPER	15368_3:Zhang et al.	BMPER	BMP-binding endothelial regulator protein	Q8N8U9	rs16879245	7	33764873	G	A	-0.381904	0.0296743	1.71716e-37	0.082074	7213	0.0219762	165.587	-0.00930314	0.0111482	0.404	0.075367	1339300	79495	1259805	TRUE	4.40567e-37
Migraine_AllType	BMPER	15368_3:Zhang et al.	BMPER	BMP-binding endothelial regulator protein	Q8N8U9	rs2058681	7	34154490	G	A	-0.1525	0.0177523	1.05055e-17	0.316512	7213	0.0100621	73.7751	0.00219758	0.00651802	0.736	0.321433	1339300	79495	1259805	TRUE	1.50954e-17
Migraine_AllType	BMPER	15368_3:Zhang et al.	BMPER	BMP-binding endothelial regulator protein	Q8N8U9	rs34372750	7	34062779	C	T	-0.143123	0.0188842	3.91716e-14	0.262443	7213	0.00793011	57.425	0.00899938	0.00672759	0.181	0.253133	1339300	79495	1259805	TRUE	9.38997e-14
Migraine_AllType	BOC	4328_2:Ferkingstad et al.	BOC	Brother of CDO	Q9BWV1	rs4682481	3	113265008	T	C	0.2676	0.011109	3.253e-128	0.16318	35366	0.019557	580.227	-0.010505	0.00754807	0.164	0.192967	1339300	79495	1259805	TRUE	5.41631e-122
Migraine_AllType	BOC	4328_2:Ferkingstad et al.	BOC	Brother of CDO	Q9BWV1	rs66819830	3	113132266	G	A	-0.0682	0.009029	4.227e-14	0.29739	35368	0.00194375	57.0512	-0.00969686	0.00668652	0.147	0.265117	1339300	79495	1259805	TRUE	5.17129e-13
Migraine_AllType	BOC	4328_2:Ferkingstad et al.	BOC	Brother of CDO	Q9BWV1	rs75490047	3	113659594	A	G	0.1241	0.018129	7.635e-12	0.05386	35367	0.00156962	46.8567	-0.0121029	0.0150082	0.42	0.041317	1339300	79495	1259805	TRUE	3.45746e-11
Migraine_AllType	BOC	4328_2:Zhang et al.	BOC	Brother of CDO	Q9BWV1	rs3856718	3	113277371	A	G	0.355246	0.0215859	9.0476e-60	0.17108	7213	0.0357932	270.768	-0.00969686	0.0075665	0.2	0.191483	1339300	79495	1259805	TRUE	3.95032e-59
Migraine_AllType	BOLA1	15370_5:Ferkingstad et al.	BOLA1	BolA-like protein 1	Q9Y3E2	rs6687910	1	149957332	C	T	0.9359	0.011193	1e-200	0.08141	35358	0.131005	6991.03	-0.00530404	0.0111077	0.633	0.0767	1339300	79495	1259805	TRUE	0
Migraine_AllType	BOLA1	15370_5:Ferkingstad et al.	BOLA1	BolA-like protein 1	Q9Y3E2	rs115033554	1	150039120	C	T	0.1191	0.01659	7.023e-13	0.06059	35356	0.00161477	51.5355	0.0117013	0.0123654	0.344	0.059667	1339300	79495	1259805	TRUE	4.13959e-12
Migraine_AllType	BOLA1	15370_5:Ferkingstad et al.	BOLA1	BolA-like protein 1	Q9Y3E2	rs28496715	1	150026744	C	A	-0.0896	0.015662	1.061e-08	0.0708	35354	0.0010563	32.7263	-0.00220242	0.0108402	0.839	0.088383	1339300	79495	1259805	TRUE	1.98708e-08
Migraine_AllType	BOLA1	15370_5:Zhang et al.	BOLA1	BolA-like protein 1	Q9Y3E2	rs16864962	1	149757787	A	G	0.889761	0.0278053	1e-200	0.0863025	7213	0.124854	1023.7	0.00320486	0.0126501	0.8	0.094033	1339300	79495	1259805	TRUE	2.0982e-213
Migraine_AllType	BOLA3	5980_55:Ferkingstad et al.	BOLA3	BolA-like protein 3	Q53S33	rs7562297	2	74158578	A	G	-0.1134	0.008146	4.764e-44	0.40832	35352	0.00621361	193.782	-0.00040008	0.00559554	0.943	0.42935	1339300	79495	1259805	TRUE	8.11921e-43
Migraine_AllType	BOLA3	5980_55:Zhang et al.	BOLA3	BolA-like protein 3	Q53S33	rs1620482	2	74160099	C	T	-0.119896	0.0168622	1.26872e-12	0.415084	7213	0.00698022	50.5429	0.00179838	0.00609638	0.768	0.431417	1339300	79495	1259805	TRUE	1.66548e-12
Migraine_AllType	BPGM	12020_39:Ferkingstad et al.	PMGE	Bisphosphoglycerate mutase	P07738	rs10280632	7	134643777	G	A	0.0483	0.008091	2.378e-09	0.47514	35348	0.00116356	35.6341	-0.000500125	0.00613231	0.935	0.4925	1339300	79495	1259805	TRUE	4.15169e-09
Migraine_AllType	BPGM	12020_39:Zhang et al.	PMGE	Bisphosphoglycerate mutase	P07738	rs4732044	7	134656210	A	G	0.112028	0.016776	2.6048e-11	0.486621	7213	0.00627064	44.5816	-0.00060018	0.00620948	0.923	0.493883	1339300	79495	1259805	TRUE	3.03896e-11
Migraine_AllType	BPHL	17813_21:Ferkingstad et al.	BPHL	Valacyclovir hydrolase	Q86WA6	rs9503407	6	3143886	C	T	0.2067	0.015216	4.934e-42	0.07547	35376	0.0059622	184.525	0.00159872	0.0124717	0.898	0.060767	1339300	79495	1259805	TRUE	8.38512e-41
Migraine_AllType	BPHL	17813_21:Ferkingstad et al.	BPHL	Valacyclovir hydrolase	Q86WA6	rs200978408	6	3179856	T	C	0.1921	0.015149	7.597e-37	0.07777	35376	0.00529342	160.791	0.00770028	0.0140258	0.583001	0.05922	1339300	79495	1259805	TRUE	2.07592e-35
Migraine_AllType	BPHL	17813_21:Zhang et al.	BPHL	Valacyclovir hydrolase	Q86WA6	rs3799225	6	3152008	G	A	0.217967	0.0387458	1.91837e-08	0.049286	7213	0.00445231	31.6382	0.00159872	0.0133955	0.905	0.0615	1339300	79495	1259805	TRUE	2.18736e-08
Migraine_AllType	BPI	4126_22:Ferkingstad et al.	BPI	Bactericidal permeability-increasing protein	P17213	rs13036313	20	38292114	T	G	0.3634	0.006787	1e-200	0.41051	35371	0.0639146	2866.75	-0.000700245	0.00633613	0.912	0.363367	1339300	79495	1259805	TRUE	0
Migraine_AllType	BPI	4126_22:Ferkingstad et al.	BPI	Bactericidal permeability-increasing protein	P17213	rs2232590	20	38355270	G	C	-0.3862	0.01164	1e-200	0.16972	35375	0.0420351	1100.76	0.0125015	0.00821369	0.128	0.151267	1339300	79495	1259805	TRUE	2.18275e-229
Migraine_AllType	BPI	4126_22:Ferkingstad et al.	BPI	Bactericidal permeability-increasing protein	P17213	rs146370805	20	38380557	T	C	-0.438	0.028877	5.787e-52	0.02463	35372	0.00921748	230.049	-0.0283995	0.0181178	0.117	0.029717	1339300	79495	1259805	TRUE	6.15425e-49
Migraine_AllType	BPI	4126_22:Ferkingstad et al.	BPI	Bactericidal permeability-increasing protein	P17213	rs74272929	20	38389676	C	T	-0.334	0.027911	5.311e-33	0.02537	35370	0.00551675	143.192	0.00219758	0.019441	0.91	0.023117	1339300	79495	1259805	TRUE	4.65973e-32
Migraine_AllType	BPI	4126_22:Ferkingstad et al.	BPI	Bactericidal permeability-increasing protein	P17213	rs11700024	20	38006641	T	C	-0.3724	0.037326	1.924e-23	0.01429	35370	0.00390689	99.5341	-0.015205	0.0214299	0.478	0.0195	1339300	79495	1259805	TRUE	2.26936e-22
Migraine_AllType	BPI	4126_22:Ferkingstad et al.	BPI	Bactericidal permeability-increasing protein	P17213	rs113347541	20	38418640	T	C	-0.1613	0.019968	6.577e-16	0.05152	35374	0.00254274	65.2492	-0.0101008	0.0156255	0.518	0.038083	1339300	79495	1259805	TRUE	3.63702e-15
Migraine_AllType	BPI	4126_22:Zhang et al.	BPI	Bactericidal permeability-increasing protein	P17213	rs6127742	20	38322148	A	G	-0.749556	0.02612	1.38492e-171	0.100097	7213	0.101217	823.268	0.00960374	0.00998207	0.336	0.096167	1339300	79495	1259805	TRUE	8.03884e-173
Migraine_AllType	BPI	4126_22:Zhang et al.	BPI	Bactericidal permeability-increasing protein	P17213	rs4287822	20	38293108	G	A	0.421909	0.0167843	9.7815e-134	0.351449	7213	0.0811473	631.7	-0.00140098	0.00612233	0.819	0.364233	1339300	79495	1259805	TRUE	1.19429e-134
Migraine_AllType	BPI	4126_22:Zhang et al.	BPI	Bactericidal permeability-increasing protein	P17213	rs6098926	20	38275548	G	A	-0.200722	0.0256253	5.44821e-15	0.115763	7213	0.00824819	61.3383	-0.0116982	0.00985044	0.235	0.102617	1339300	79495	1259805	TRUE	1.23468e-14
Migraine_AllType	BPI	4126_22:Zhang et al.	BPI	Bactericidal permeability-increasing protein	P17213	rs220546	20	38617395	T	C	-0.164289	0.0246247	2.71577e-11	0.129211	7213	0.00607378	44.4994	-0.0120017	0.00905438	0.185	0.116183	1339300	79495	1259805	TRUE	5.8068e-11
Migraine_AllType	BPIFB1	15367_38:Ferkingstad et al.	LPLC1	BPI fold-containing family B member 1	Q8TDL5	rs11699448	20	33106766	C	T	-0.3592	0.006256	1e-200	0.57816	35365	0.0629359	3296.51	-0.0114047	0.00598479	0.0566996	0.578783	1339300	79495	1259805	TRUE	0
Migraine_AllType	BPIFB1	15367_38:Ferkingstad et al.	LPLC1	BPI fold-containing family B member 1	Q8TDL5	rs75869710	20	33575313	A	G	-0.3964	0.017747	1.639e-110	0.05598	35366	0.0166078	498.876	-0.0227979	0.0140634	0.105	0.044467	1339300	79495	1259805	TRUE	9.67205e-105
Migraine_AllType	BPIFB1	15367_38:Ferkingstad et al.	LPLC1	BPI fold-containing family B member 1	Q8TDL5	rs6087471	20	33266601	T	C	-0.1823	0.01377	5.227e-40	0.10279	35365	0.00612983	175.259	-0.00460057	0.00896918	0.608001	0.123017	1339300	79495	1259805	TRUE	1.7195e-38
Migraine_AllType	BPIFB1	15367_38:Ferkingstad et al.	LPLC1	BPI fold-containing family B member 1	Q8TDL5	rs77720743	20	32890220	T	C	0.2272	0.022669	1.213e-23	0.035	35366	0.00348692	100.445	-0.0207028	0.0186903	0.268	0.0266	1339300	79495	1259805	TRUE	2.7337e-22
Migraine_AllType	BPIFB1	15367_38:Ferkingstad et al.	LPLC1	BPI fold-containing family B member 1	Q8TDL5	rs71348799	20	33014869	A	G	-0.172	0.024765	3.776e-12	0.02939	35365	0.00168784	48.2343	-0.0149005	0.0141992	0.294	0.044367	1339300	79495	1259805	TRUE	2.30585e-11
Migraine_AllType	BPIFB1	15367_38:Zhang et al.	LPLC1	BPI fold-containing family B member 1	Q8TDL5	rs2424963	20	33106642	T	C	0.320032	0.0165234	1.6357e-81	0.413282	7213	0.0496698	375.031	0.0115036	0.00602445	0.0562005	0.421217	1339300	79495	1259805	TRUE	1.43278e-80
Migraine_AllType	BPNT1	17814_8:Ferkingstad et al.	BPNT1	3'(2'),5'-bisphosphate nucleotidase 1	O95861	rs12404566	1	220200137	A	T	0.0689	0.010049	7.063e-12	0.19696	35355	0.0015017	47.0076	0.0136958	0.00749087	0.0674994	0.1921	1339300	79495	1259805	TRUE	9.62804e-11
Migraine_AllType	BPNT1	17814_8:Zhang et al.	BPNT1	3'(2'),5'-bisphosphate nucleotidase 1	O95861	rs7530481	1	220063279	T	C	0.23611	0.0181907	4.25301e-38	0.29225	7213	0.0230618	168.426	0.00139902	0.00659489	0.832	0.294583	1339300	79495	1259805	TRUE	6.07752e-38
Migraine_AllType	BRSK2	9790_28:Ferkingstad et al.	BR serine/threonine kinase 2	Serine/threonine-protein kinase BRSK2	Q8IWQ3	rs4255564	11	1384495	T	C	-0.1739	0.009808	2.476e-70	0.78542	35358	0.0101934	314.35	0.00969686	0.00666998	0.146	0.731	1339300	79495	1259805	TRUE	1.30279e-66
Migraine_AllType	BRSK2	9790_28:Ferkingstad et al.	BR serine/threonine kinase 2	Serine/threonine-protein kinase BRSK2	Q8IWQ3	rs34434067	11	1104429	A	G	-0.0493	0.008266	2.457e-09	0.39003	35352	0.00115646	35.5696	-0.0037972	0.00603177	0.529	0.408033	1339300	79495	1259805	TRUE	7.25905e-09
Migraine_AllType	BRSK2	9790_28:Zhang et al.	BR serine/threonine kinase 2	Serine/threonine-protein kinase BRSK2	Q8IWQ3	rs4255564	11	1384495	C	T	0.121941	0.0188383	1.02347e-10	0.265493	7213	0.00579934	41.8886	-0.00969686	0.00666998	0.146	0.269	1339300	79495	1259805	TRUE	2.27206e-10
Migraine_AllType	BST1	4535_50:Ferkingstad et al.	BST1	ADP-ribosyl cyclase/cyclic ADP-ribose hydrolase 2	Q10588	rs1004124	4	15847965	G	C	-0.9204	0.01399	1e-200	0.03154	35361	0.0517519	4328.06	0.0100988	0.0185422	0.586001	0.02525	1339300	79495	1259805	TRUE	0
Migraine_AllType	BST1	4535_50:Ferkingstad et al.	BST1	ADP-ribosyl cyclase/cyclic ADP-ribose hydrolase 2	Q10588	rs73243131	4	15677412	C	G	-1.3715	0.006096	1e-200	0.13046	35365	0.426765	50614.8	0.0136958	0.00864168	0.113	0.130683	1339300	79495	1259805	TRUE	0
Migraine_AllType	BST1	4535_50:Ferkingstad et al.	BST1	ADP-ribosyl cyclase/cyclic ADP-ribose hydrolase 2	Q10588	rs13116208	4	15429002	T	G	0.169	0.008656	6.815e-85	0.68543	35365	0.0123164	381.166	-0.00449986	0.00631337	0.476	0.686733	1339300	79495	1259805	TRUE	1.66626e-81
Migraine_AllType	BST1	4535_50:Ferkingstad et al.	BST1	ADP-ribosyl cyclase/cyclic ADP-ribose hydrolase 2	Q10588	rs80060349	4	15886176	T	C	0.2981	0.023688	2.568e-36	0.029	35361	0.00500462	158.359	0.0126003	0.0186812	0.5	0.02535	1339300	79495	1259805	TRUE	8.66484e-35
Migraine_AllType	BST1	4535_50:Ferkingstad et al.	BST1	ADP-ribosyl cyclase/cyclic ADP-ribose hydrolase 2	Q10588	rs1558197	4	15941341	T	C	-0.4164	0.033308	7.32e-36	0.01444	35362	0.00493517	156.279	0.0227004	0.0206224	0.271	0.0205	1339300	79495	1259805	TRUE	5.49375e-34
Migraine_AllType	BST1	4535_50:Ferkingstad et al.	BST1	ADP-ribosyl cyclase/cyclic ADP-ribose hydrolase 2	Q10588	rs115044017	4	15379123	G	A	0.2118	0.021966	5.302e-22	0.0353	35365	0.00305527	92.9663	-0.00389759	0.0195529	0.842	0.022783	1339300	79495	1259805	TRUE	2.52321e-21
Migraine_AllType	BST1	4535_50:Ferkingstad et al.	BST1	ADP-ribosyl cyclase/cyclic ADP-ribose hydrolase 2	Q10588	rs149169344	4	16228589	T	C	-0.1893	0.020469	2.282e-20	0.03865	35362	0.00266295	85.5231	0.00269636	0.0189749	0.887	0.03114	1339300	79495	1259805	TRUE	8.90412e-20
Migraine_AllType	BST1	4535_50:Ferkingstad et al.	BST1	ADP-ribosyl cyclase/cyclic ADP-ribose hydrolase 2	Q10588	rs116539566	4	15873275	A	G	-0.2704	0.034166	2.486e-15	0.01418	35362	0.00204417	62.6326	0.0127978	0.0225878	0.571	0.016133	1339300	79495	1259805	TRUE	1.17848e-14
Migraine_AllType	BST1	4535_50:Zhang et al.	BST1	ADP-ribosyl cyclase/cyclic ADP-ribose hydrolase 2	Q10588	rs16892232	4	15656013	G	C	-1.1382	0.0211	1e-200	0.127409	7213	0.288057	2909.05	0.0143959	0.00872625	0.0990011	0.128233	1339300	79495	1259805	TRUE	0
Migraine_AllType	BST1	4535_50:Zhang et al.	BST1	ADP-ribosyl cyclase/cyclic ADP-ribose hydrolase 2	Q10588	rs6837105	4	15752064	G	A	-0.89664	0.0383992	2.58613e-116	0.0451269	7213	0.0692863	545.094	0.0195967	0.0150879	0.194	0.038767	1339300	79495	1259805	TRUE	4.21773e-116
Migraine_AllType	BST1	4535_50:Zhang et al.	BST1	ADP-ribosyl cyclase/cyclic ADP-ribose hydrolase 2	Q10588	rs114667404	4	15660215	T	C	0.337121	0.0534135	2.9266e-10	0.0246777	7213	0.00547085	39.8244	0.00730327	0.0167593	0.663001	0.032417	1339300	79495	1259805	TRUE	3.95899e-10
Migraine_AllType	BTD	15644_1:Ferkingstad et al.	Biotinidase	Biotinidase	P43251	rs13100619	3	15508460	C	A	-0.9375	0.014681	1e-200	0.05071	35369	0.0846184	4077.62	0.00819632	0.0129567	0.527	0.05225	1339300	79495	1259805	TRUE	0
Migraine_AllType	BTD	15644_1:Ferkingstad et al.	Biotinidase	Biotinidase	P43251	rs17485446	3	15573416	C	T	-0.5285	0.035395	2.061e-50	0.01386	35369	0.00763522	222.937	-0.0305004	0.0299192	0.308	0.010367	1339300	79495	1259805	TRUE	5.15107e-48
Migraine_AllType	BTD	15644_1:Ferkingstad et al.	Biotinidase	Biotinidase	P43251	rs76432836	3	16030424	A	G	-0.2348	0.023912	9.295e-23	0.03243	35368	0.00345984	96.4139	0.0358979	0.02154	0.0956005	0.018383	1339300	79495	1259805	TRUE	4.50702e-21
Migraine_AllType	BTD	15644_1:Ferkingstad et al.	Biotinidase	Biotinidase	P43251	rs75901608	3	15329466	C	A	0.1339	0.016204	1.415e-16	0.07124	35368	0.00237257	68.2798	0.00269636	0.0112149	0.81	0.07555	1339300	79495	1259805	TRUE	4.86286e-16
Migraine_AllType	BTD	15644_1:Ferkingstad et al.	Biotinidase	Biotinidase	P43251	rs2730358	3	16199886	A	G	0.0743	0.010982	1.325e-11	0.18101	35368	0.00163677	45.771	-0.00110061	0.0076096	0.885	0.17395	1339300	79495	1259805	TRUE	2.86981e-11
Migraine_AllType	BTD	15644_1:Ferkingstad et al.	Biotinidase	Biotinidase	P43251	rs588730	3	15160907	T	C	0.0521	0.008395	5.423e-10	0.48894	35369	0.00135654	38.5132	-0.00150113	0.00611234	0.806	0.449133	1339300	79495	1259805	TRUE	1.1652e-09
Migraine_AllType	BTD	15644_1:Zhang et al.	Biotinidase	Biotinidase	P43251	rs34208188	3	15677542	C	T	-1.44137	0.0393837	1e-200	0.03972	7213	0.158485	1339.05	0.0200967	0.0148515	0.176	0.039583	1339300	79495	1259805	TRUE	1.03498e-273
Migraine_AllType	BTD	15644_1:Zhang et al.	Biotinidase	Biotinidase	P43251	rs35034250	3	15645027	T	C	-0.920398	0.0535202	5.44191e-65	0.0241231	7213	0.039885	295.662	0.0180953	0.0181211	0.318	0.026017	1339300	79495	1259805	TRUE	1.64017e-64
Migraine_AllType	BTD	15644_1:Zhang et al.	Biotinidase	Biotinidase	P43251	rs62240447	3	15132809	G	A	-0.213645	0.0353668	1.60944e-09	0.0579509	7213	0.00498367	36.4816	-0.00579677	0.0142423	0.684	0.05204	1339300	79495	1259805	TRUE	2.11737e-09
Migraine_AllType	BTD	15644_1:Zhang et al.	Biotinidase	Biotinidase	P43251	rs144961978	3	15487998	C	T	-0.375771	0.0636946	3.80935e-09	0.0174685	7213	0.00484706	34.7953	0.0018982	0.0236393	0.936	0.01475	1339300	79495	1259805	TRUE	4.30731e-09
Migraine_AllType	BTN3A3	17692_2:Ferkingstad et al.	BT3A3	Butyrophilin subfamily 3 member A3	O00478	rs13192713	6	25943006	A	C	-0.7599	0.010785	1e-200	0.07994	35376	0.0849421	4964.19	0.0153023	0.00984215	0.12	0.093717	1339300	79495	1259805	TRUE	0
Migraine_AllType	BTN3A3	17692_2:Ferkingstad et al.	BT3A3	Butyrophilin subfamily 3 member A3	O00478	rs115913330	6	25976698	T	C	0.1427	0.016966	4.07e-17	0.06724	35375	0.00255432	70.7399	0.00939572	0.0139627	0.501	0.049333	1339300	79495	1259805	TRUE	2.59143e-16
Migraine_AllType	BTN3A3	17692_2:Zhang et al.	BT3A3	Butyrophilin subfamily 3 member A3	O00478	rs13212534	6	25982782	A	G	-0.984923	0.0304233	1e-200	0.0704284	7213	0.127018	1047.78	0.0240973	0.0107805	0.0253998	0.075333	1339300	79495	1259805	TRUE	3.53501e-216
Migraine_AllType	BTN3A3	17692_2:Zhang et al.	BT3A3	Butyrophilin subfamily 3 member A3	O00478	rs114124677	6	25992305	A	G	0.507153	0.0746018	1.14459e-11	0.0125468	7213	0.0063732	46.2018	-0.0104039	0.0257339	0.686	0.01405	1339300	79495	1259805	TRUE	1.56547e-11
Migraine_AllType	BTNL8	9026_40:Ferkingstad et al.	BTNL8	Butyrophilin-like protein 8	Q6UX41	rs249357	5	180916749	T	C	0.1489	0.007962	4.92e-78	0.51453	35323	0.0110762	349.72	0.000900405	0.00601466	0.881	0.5186	1339300	79495	1259805	TRUE	1.21114e-75
Migraine_AllType	BTNL8	9026_40:Ferkingstad et al.	BTNL8	Butyrophilin-like protein 8	Q6UX41	rs76546858	5	181070075	T	C	0.1137	0.014023	5.137e-16	0.08906	35318	0.0020976	65.7377	0.0154008	0.0101451	0.129	0.100933	1339300	79495	1259805	TRUE	8.6867e-15
Migraine_AllType	BTNL8	9026_40:Zhang et al.	BTNL8	Butyrophilin-like protein 8	Q6UX41	rs2387717	5	180938103	A	G	-0.374847	0.0159801	2.53313e-117	0.479412	7213	0.070136	550.084	-0.00080032	0.0057342	0.889	0.47865	1339300	79495	1259805	TRUE	5.63071e-118
Migraine_AllType	C10orf54	11531_24:Ferkingstad et al.	GI24	V-type immunoglobulin domain-containing suppressor of T-cell activation	Q9H7M9	rs12415873	10	71770478	T	C	0.3582	0.011024	1e-200	0.15482	35366	0.0335782	1055.72	0.0127978	0.00831996	0.124	0.14555	1339300	79495	1259805	TRUE	4.4883e-220
Migraine_AllType	C10orf54	11531_24:Ferkingstad et al.	GI24	V-type immunoglobulin domain-containing suppressor of T-cell activation	Q9H7M9	rs56786630	10	71924348	T	C	-0.1019	0.009641	4.12e-26	0.22315	35364	0.00360008	111.707	0.00679685	0.00731799	0.353	0.20025	1339300	79495	1259805	TRUE	8.87988e-25
Migraine_AllType	C10orf54	11531_24:Ferkingstad et al.	GI24	V-type immunoglobulin domain-containing suppressor of T-cell activation	Q9H7M9	rs145516542	10	72222081	C	G	0.2933	0.040849	6.964e-13	0.01003	35364	0.00170835	51.551	0.00279609	0.0271588	0.918	0.0114	1339300	79495	1259805	TRUE	1.56484e-12
Migraine_AllType	C10orf54	11531_24:Ferkingstad et al.	GI24	V-type immunoglobulin domain-containing suppressor of T-cell activation	Q9H7M9	rs117248164	10	71672709	A	T	0.1222	0.021122	7.237e-09	0.03637	35365	0.00104671	33.4694	0.0148985	0.0152313	0.328	0.038883	1339300	79495	1259805	TRUE	2.81591e-08
Migraine_AllType	C10orf54	11531_24:Zhang et al.	GI24	V-type immunoglobulin domain-containing suppressor of T-cell activation	Q9H7M9	rs10762476	10	71771220	A	C	0.584715	0.0228588	3.24965e-138	0.143144	7213	0.0838686	654.126	0.0127978	0.00823127	0.12	0.145533	1339300	79495	1259805	TRUE	3.6032e-138
Migraine_AllType	C10orf54	11531_24:Zhang et al.	GI24	V-type immunoglobulin domain-containing suppressor of T-cell activation	Q9H7M9	rs4747217	10	71905893	A	G	0.106998	0.0164503	8.32693e-11	0.487037	7213	0.00572044	42.2944	-0.012699	0.00586957	0.0305	0.4787	1339300	79495	1259805	TRUE	2.60056e-10
Migraine_AllType	C10orf54	14123_34:Ferkingstad et al.	GI24	V-type immunoglobulin domain-containing suppressor of T-cell activation	Q9H7M9	rs41281328	10	71777601	A	G	0.3201	0.010278	1e-200	0.19143	35375	0.0317197	969.906	0.00990082	0.00782896	0.206	0.166317	1339300	79495	1259805	TRUE	5.84562e-203
Migraine_AllType	C10orf54	14123_34:Ferkingstad et al.	GI24	V-type immunoglobulin domain-containing suppressor of T-cell activation	Q9H7M9	rs11000080	10	71905068	T	C	-0.1352	0.009892	1.58e-42	0.21231	35374	0.00611377	186.793	0.0071047	0.00724841	0.327	0.208433	1339300	79495	1259805	TRUE	1.74792e-40
Migraine_AllType	C10orf54	14123_34:Ferkingstad et al.	GI24	V-type immunoglobulin domain-containing suppressor of T-cell activation	Q9H7M9	rs12777161	10	71586742	A	G	-0.1587	0.019665	7.015e-16	0.04489	35373	0.00215967	65.124	-0.0149005	0.0162106	0.358	0.0358	1339300	79495	1259805	TRUE	5.47648e-15
Migraine_AllType	C10orf54	14123_34:Ferkingstad et al.	GI24	V-type immunoglobulin domain-containing suppressor of T-cell activation	Q9H7M9	rs78312191	10	72015680	T	C	-0.1267	0.018566	8.845e-12	0.05095	35373	0.00155245	46.5685	0.0222995	0.0198805	0.262	0.023333	1339300	79495	1259805	TRUE	5.5922e-11
Migraine_AllType	C10orf54	14123_34:Zhang et al.	GI24	V-type immunoglobulin domain-containing suppressor of T-cell activation	Q9H7M9	rs12415873	10	71770478	T	C	0.610659	0.0227584	2.98605e-151	0.143283	7213	0.0915503	719.77	0.0127978	0.00831996	0.124	0.14555	1339300	79495	1259805	TRUE	1.74715e-151
Migraine_AllType	C10orf54	14123_34:Zhang et al.	GI24	V-type immunoglobulin domain-containing suppressor of T-cell activation	Q9H7M9	rs10999983	10	71754145	G	C	-0.165283	0.0178283	2.39545e-20	0.314363	7213	0.0117764	85.9243	-0.00120072	0.00652505	0.854	0.2858	1339300	79495	1259805	TRUE	3.19153e-20
Migraine_AllType	C1QC	14100_63:Ferkingstad et al.	C1QC	Complement C1q subcomponent subunit C	P02747	rs55844027	1	22576609	T	C	0.7819	0.021564	1e-200	0.03873	35369	0.0455224	1314.68	0.0110982	0.0154656	0.473	0.038	1339300	79495	1259805	TRUE	2.40104e-275
Migraine_AllType	C1QC	14100_63:Ferkingstad et al.	C1QC	Complement C1q subcomponent subunit C	P02747	rs10753537	1	22420370	T	A	-0.2234	0.010991	7.754e-92	0.81817	35370	0.0148493	413.112	-0.0028958	0.00723566	0.689	0.796133	1339300	79495	1259805	TRUE	1.2606e-88
Migraine_AllType	C1QC	14100_63:Ferkingstad et al.	C1QC	Complement C1q subcomponent subunit C	P02747	rs12732926	1	22730697	A	G	-0.1396	0.00935	2.105e-50	0.28911	35370	0.00801062	222.907	0.00519647	0.00641623	0.418	0.28375	1339300	79495	1259805	TRUE	3.1953e-48
Migraine_AllType	C1QC	14100_63:Ferkingstad et al.	C1QC	Complement C1q subcomponent subunit C	P02747	rs56288050	1	22377152	G	A	0.1265	0.012576	8.432e-24	0.13014	35371	0.00362302	101.175	0.00430074	0.00806819	0.593999	0.159517	1339300	79495	1259805	TRUE	7.72691e-23
Migraine_AllType	C1QC	14100_63:Ferkingstad et al.	C1QC	Complement C1q subcomponent subunit C	P02747	rs79988234	1	22170348	T	C	-0.1702	0.025642	3.192e-11	0.02828	35373	0.0015921	44.0545	-0.0511986	0.0219188	0.0194998	0.019533	1339300	79495	1259805	TRUE	6.60448e-10
Migraine_AllType	C1QC	14100_63:Ferkingstad et al.	C1QC	Complement C1q subcomponent subunit C	P02747	rs145953753	1	22196696	A	G	0.1713	0.027308	3.542e-10	0.02528	35374	0.00144611	39.3469	-0.0465048	0.0225178	0.0389	0.02166	1339300	79495	1259805	TRUE	4.65752e-09
Migraine_AllType	C1QC	14100_63:Zhang et al.	C1QC	Complement C1q subcomponent subunit C	P02747	rs75380810	1	22663039	C	T	0.962427	0.0415124	9.54354e-115	0.0395813	7213	0.0704233	537.353	0.0172995	0.0145049	0.233	0.045233	1339300	79495	1259805	TRUE	1.37228e-114
Migraine_AllType	C1QC	14100_63:Zhang et al.	C1QC	Complement C1q subcomponent subunit C	P02747	rs75837320	1	22678038	G	A	1.01284	0.0748712	3.4001e-41	0.0119229	7213	0.0241704	182.95	0.0491044	0.028701	0.0871004	0.010083	1339300	79495	1259805	TRUE	2.10487e-40
Migraine_AllType	C1QC	14100_63:Zhang et al.	C1QC	Complement C1q subcomponent subunit C	P02747	rs141997172	1	22634878	G	A	0.807774	0.0752161	1.05774e-26	0.0119229	7213	0.0153738	115.302	0.00449986	0.0295583	0.879	0.009067	1339300	79495	1259805	TRUE	1.42326e-26
Migraine_AllType	C1QC	14100_63:Zhang et al.	C1QC	Complement C1q subcomponent subunit C	P02747	rs11810828	1	22615195	T	C	-0.301355	0.0458047	5.06321e-11	0.0340358	7213	0.0059715	43.2729	0.00299551	0.016392	0.855	0.032267	1339300	79495	1259805	TRUE	6.14325e-11
Migraine_AllType	C1QC	14100_63:Zhang et al.	C1QC	Complement C1q subcomponent subunit C	P02747	rs75643365	1	22441151	T	C	0.368019	0.06405	9.52119e-09	0.0171219	7213	0.0045585	33.0052	-0.036996	0.0209493	0.0773998	0.021483	1339300	79495	1259805	TRUE	2.19828e-08
Migraine_AllType	C1QL1	6404_20:Ferkingstad et al.	C1QRF	C1q-related factor	O75973	rs7225162	17	44958892	T	C	-0.202	0.008123	1.627e-136	0.48076	35368	0.0203718	618.366	0.00350385	0.00581783	0.547	0.513883	1339300	79495	1259805	TRUE	2.99304e-131
Migraine_AllType	C1QL1	6404_20:Ferkingstad et al.	C1QRF	C1q-related factor	O75973	rs34497316	17	45110419	A	G	-0.1421	0.011673	4.299e-34	0.14369	35367	0.00496908	148.183	-0.0187038	0.00870685	0.0317001	0.127083	1339300	79495	1259805	TRUE	1.98479e-31
Migraine_AllType	C1QL1	6404_20:Ferkingstad et al.	C1QRF	C1q-related factor	O75973	rs71373512	17	44598433	T	C	0.1213	0.019569	5.7e-10	0.04683	35370	0.00131355	38.4202	-0.00359646	0.0150394	0.811	0.0426	1339300	79495	1259805	TRUE	1.21238e-09
Migraine_AllType	C1QL1	6404_20:Zhang et al.	C1QRF	C1q-related factor	O75973	rs7225162	17	44958892	C	T	0.327862	0.0160219	1.6367e-90	0.47657	7213	0.0536287	418.633	-0.00350385	0.00581783	0.547	0.486117	1339300	79495	1259805	TRUE	1.88002e-90
Migraine_AllType	C1QL1	6404_20:Zhang et al.	C1QRF	C1q-related factor	O75973	rs138144764	17	45109853	A	G	-0.23503	0.0249082	5.12556e-21	0.128518	7213	0.0123737	89.0105	-0.0183982	0.00876916	0.0358996	0.126783	1339300	79495	1259805	TRUE	2.56315e-20
Migraine_AllType	C1QTNF3	7251_64:Ferkingstad et al.	C1QT3	Complement C1q tumor necrosis factor-related protein 3	Q9BXJ4	rs840390	5	34018518	A	G	-0.1854	0.011973	4.423e-54	0.13114	35383	0.00783311	239.767	-0.00920221	0.00878731	0.295	0.13285	1339300	79495	1259805	TRUE	1.6587e-51
Migraine_AllType	C1QTNF3	7251_64:Ferkingstad et al.	C1QT3	Complement C1q tumor necrosis factor-related protein 3	Q9BXJ4	rs72745308	5	34059524	C	G	0.0835	0.014204	4.138e-09	0.08906	35378	0.00113129	34.5563	0.0044003	0.0098785	0.656	0.107333	1339300	79495	1259805	TRUE	1.00521e-08
Migraine_AllType	C1QTNF3	7251_64:Zhang et al.	C1QT3	Complement C1q tumor necrosis factor-related protein 3	Q9BXJ4	rs840390	5	34018518	A	G	-0.213205	0.0247919	9.69063e-18	0.129419	7213	0.0102431	73.9358	-0.00920221	0.00878731	0.295	0.13285	1339300	79495	1259805	TRUE	2.18088e-17
Migraine_AllType	C1QTNF5	7810_20:Ferkingstad et al.	C1QTNF5	Complement C1q tumor necrosis factor-related protein 5	Q9BXJ0	rs9640	11	119339269	A	T	0.2796	0.012133	1.647e-117	0.13479	35376	0.0182341	531.023	0.00370313	0.00831338	0.656	0.150367	1339300	79495	1259805	TRUE	2.93392e-113
Migraine_AllType	C1QTNF5	7810_20:Ferkingstad et al.	C1QTNF5	Complement C1q tumor necrosis factor-related protein 5	Q9BXJ0	rs587985	11	119373385	T	C	-0.0889	0.008852	9.891e-24	0.67086	35377	0.00349017	100.855	0.00530404	0.00611844	0.386	0.60725	1339300	79495	1259805	TRUE	1.53432e-22
Migraine_AllType	C1QTNF5	7810_20:Zhang et al.	C1QTNF5	Complement C1q tumor necrosis factor-related protein 5	Q9BXJ0	rs9640	11	119339269	A	T	0.273382	0.0250648	1.74763e-27	0.12318	7213	0.0161443	118.93	0.00370313	0.00831338	0.656	0.150367	1339300	79495	1259805	TRUE	2.9797e-27
Migraine_AllType	C1QTNF5	7810_20:Zhang et al.	C1QTNF5	Complement C1q tumor necrosis factor-related protein 5	Q9BXJ0	rs587985	11	119373385	C	T	0.132684	0.0170017	6.83588e-15	0.390337	7213	0.00837909	60.888	-0.00530404	0.00611844	0.386	0.39275	1339300	79495	1259805	TRUE	1.28532e-14
Migraine_AllType	C1QTNF9	16605_2:Ferkingstad et al.	C1T9A	Complement C1q and tumor necrosis factor-related protein 9A	P0C862	rs11840418	13	24359488	T	C	-0.209	0.008677	3.486e-128	0.29443	35377	0.0181487	580.135	-0.000700245	0.00619475	0.91	0.30245	1339300	79495	1259805	TRUE	4.45466e-124
Migraine_AllType	C1QTNF9	16605_2:Zhang et al.	C1T9A	Complement C1q and tumor necrosis factor-related protein 9A	P0C862	rs56069023	13	24357997	G	A	-0.341222	0.0175055	1.65111e-82	0.3136	7213	0.0501253	379.843	-0.00180162	0.00660397	0.785001	0.302683	1339300	79495	1259805	TRUE	1.43083e-82
Migraine_AllType	C1QTNF9	16605_2:Zhang et al.	C1T9A	Complement C1q and tumor necrosis factor-related protein 9A	P0C862	rs9507306	13	24328550	A	C	0.19354	0.0305278	2.43922e-10	0.0795092	7213	0.00548287	40.1819	-0.0174005	0.0116417	0.135	0.069583	1339300	79495	1259805	TRUE	5.4262e-10
Migraine_AllType	C1R	3285_23:Ferkingstad et al.	C1r	Complement C1r subcomponent	P00736	rs7970720	12	7048232	T	G	0.3359	0.010664	1e-200	0.82472	35390	0.0326204	992.099	-0.0082955	0.00774284	0.284	0.82205	1339300	79495	1259805	TRUE	5.88151e-208
Migraine_AllType	C1R	3285_23:Ferkingstad et al.	C1r	Complement C1r subcomponent	P00736	rs75767107	12	7075528	G	C	0.18	0.020213	5.335e-19	0.04095	35389	0.0025449	79.2974	0.0118989	0.0166566	0.475	0.033033	1339300	79495	1259805	TRUE	4.26341e-18
Migraine_AllType	C1R	3285_23:Ferkingstad et al.	C1r	Complement C1r subcomponent	P00736	rs183307116	12	7562292	G	A	0.1468	0.020477	7.555e-13	0.03844	35388	0.0015931	51.3919	-0.0138961	0.0167231	0.406	0.031883	1339300	79495	1259805	TRUE	3.89824e-12
Migraine_AllType	C1R	3285_23:Ferkingstad et al.	C1r	Complement C1r subcomponent	P00736	rs139449440	12	6993204	G	C	0.1402	0.025228	2.741e-08	0.02655	35391	0.00101602	30.882	-0.00859685	0.0216274	0.691	0.017617	1339300	79495	1259805	TRUE	5.94278e-08
Migraine_AllType	C1R	3285_23:Zhang et al.	C1r	Complement C1r subcomponent	P00736	rs10849546	12	7068900	A	G	-0.603834	0.0239178	7.81097e-135	0.128795	7213	0.0818247	637.195	0.00730327	0.00854994	0.393	0.13805	1339300	79495	1259805	TRUE	2.80289e-135
Migraine_AllType	C1RL	9348_1:Ferkingstad et al.	C1RL1	Complement C1r subcomponent-like protein	Q9NZP8	rs7956150	12	7097641	G	A	-0.2224	0.008471	6.362e-152	0.54366	35391	0.0245423	689.248	-0.00149888	0.00613544	0.807	0.57495	1339300	79495	1259805	TRUE	1.1343e-146
Migraine_AllType	C1RL	9348_1:Ferkingstad et al.	C1RL1	Complement C1r subcomponent-like protein	Q9NZP8	rs12230154	12	7253606	C	T	-0.1063	0.008556	1.947e-35	0.44825	35390	0.00558932	154.348	0.00489799	0.00593224	0.409	0.436933	1339300	79495	1259805	TRUE	8.15648e-34
Migraine_AllType	C1RL	9348_1:Ferkingstad et al.	C1RL1	Complement C1r subcomponent-like protein	Q9NZP8	rs144836712	12	7410813	C	G	-0.3853	0.031592	3.258e-34	0.0179	35389	0.00521959	148.737	0.00899938	0.0190142	0.636	0.02994	1339300	79495	1259805	TRUE	6.24218e-33
Migraine_AllType	C1RL	9348_1:Ferkingstad et al.	C1RL1	Complement C1r subcomponent-like protein	Q9NZP8	rs112536128	12	7460538	G	C	-0.2861	0.024507	1.725e-31	0.03111	35388	0.00493447	136.28	-0.0209989	0.0200522	0.295	0.0227	1339300	79495	1259805	TRUE	7.6662e-30
Migraine_AllType	C1RL	9348_1:Ferkingstad et al.	C1RL1	Complement C1r subcomponent-like protein	Q9NZP8	rs12828625	12	7505792	A	G	-0.2545	0.025824	6.521e-23	0.02798	35388	0.00352313	97.119	0.0117013	0.0166807	0.483	0.03135	1339300	79495	1259805	TRUE	7.24741e-22
Migraine_AllType	C1RL	9348_1:Ferkingstad et al.	C1RL1	Complement C1r subcomponent-like protein	Q9NZP8	rs11547602	12	6936914	A	G	0.1447	0.025722	1.85e-08	0.02711	35391	0.00110449	31.6449	0.0524027	0.0177296	0.00311997	0.02895	1339300	79495	1259805	TRUE	3.82692e-07
Migraine_AllType	C1RL	9348_1:Zhang et al.	C1RL1	Complement C1r subcomponent-like protein	Q9NZP8	rs11613834	12	7097267	A	G	0.361685	0.0169273	2.87512e-98	0.351033	7213	0.0596021	456.421	0.00400198	0.00626555	0.523	0.340583	1339300	79495	1259805	TRUE	2.82809e-98
Migraine_AllType	C1RL	9348_1:Zhang et al.	C1RL1	Complement C1r subcomponent-like protein	Q9NZP8	rs113899462	12	7143332	A	G	-0.585564	0.039346	2.3043e-49	0.04582	7213	0.0299822	221.425	0.0158044	0.0153438	0.303	0.036983	1339300	79495	1259805	TRUE	7.56493e-49
Migraine_AllType	C1RL	9348_1:Zhang et al.	C1RL1	Complement C1r subcomponent-like protein	Q9NZP8	rs12230154	12	7253606	C	T	-0.134288	0.0166398	8.15357e-16	0.446278	7213	0.00891254	65.1115	0.00489799	0.00593224	0.409	0.436933	1339300	79495	1259805	TRUE	1.52997e-15
Migraine_AllType	C1RL	9348_1:Zhang et al.	C1RL1	Complement C1r subcomponent-like protein	Q9NZP8	rs12302904	12	6837340	T	C	-0.384388	0.0557702	5.95146e-12	0.0225981	7213	0.00652702	47.4914	0.00529595	0.0225102	0.814	0.0174	1339300	79495	1259805	TRUE	7.50413e-12
Migraine_AllType	C1RL	9348_1:Zhang et al.	C1RL1	Complement C1r subcomponent-like protein	Q9NZP8	rs11611158	12	7314602	C	T	-0.303153	0.0505553	2.11378e-09	0.0275198	7213	0.00491903	35.9476	-0.0296039	0.0195012	0.129	0.0286	1339300	79495	1259805	TRUE	4.54296e-09
Migraine_AllType	C1S	8840_61:Ferkingstad et al.	C1s	Complement C1s subcomponent	P09871	rs10849546	12	7068900	A	G	-0.8048	0.010284	1e-200	0.11875	35389	0.135562	6123.89	0.00730327	0.00854994	0.393	0.13805	1339300	79495	1259805	TRUE	0
Migraine_AllType	C1S	8840_61:Ferkingstad et al.	C1s	Complement C1s subcomponent	P09871	rs7134110	12	7530269	A	G	-0.1264	0.01458	4.334e-18	0.08988	35388	0.00261388	75.1544	-0.00230265	0.00973399	0.813	0.0978	1339300	79495	1259805	TRUE	1.65496e-17
Migraine_AllType	C1S	8840_61:Ferkingstad et al.	C1s	Complement C1s subcomponent	P09871	rs10849526	12	6823081	C	T	0.0897	0.013747	6.807e-11	0.10242	35389	0.00147936	42.574	-0.00170145	0.0115613	0.883	0.075633	1339300	79495	1259805	TRUE	1.40494e-10
Migraine_AllType	C1S	8840_61:Ferkingstad et al.	C1s	Complement C1s subcomponent	P09871	rs75368774	12	7106721	A	C	-0.0885	0.014935	3.11e-09	0.08744	35391	0.00124994	35.1117	0.0182033	0.0118656	0.125	0.0765	1339300	79495	1259805	TRUE	2.1244e-08
Migraine_AllType	C1S	8840_61:Ferkingstad et al.	C1s	Complement C1s subcomponent	P09871	rs10841838	12	7232694	T	G	-0.2018	0.03456	5.247e-09	0.01428	35388	0.00114645	34.0934	0.0270021	0.0258917	0.297	0.012883	1339300	79495	1259805	TRUE	2.20633e-08
Migraine_AllType	C1S	8840_61:Ferkingstad et al.	C1s	Complement C1s subcomponent	P09871	rs189945413	12	7098084	T	G	0.1282	0.023231	3.419e-08	0.03296	35391	0.0010477	30.452	0.0267004	0.0183203	0.145	0.0265	1339300	79495	1259805	TRUE	1.86667e-07
Migraine_AllType	C1S	8840_61:Zhang et al.	C1s	Complement C1s subcomponent	P09871	rs7398633	12	7049176	T	C	-0.611914	0.0192589	1e-200	0.210384	7213	0.124405	1009.25	0.00560427	0.00722595	0.438	0.216133	1339300	79495	1259805	TRUE	4.94252e-210
Migraine_AllType	C1S	8840_61:Zhang et al.	C1s	Complement C1s subcomponent	P09871	rs4963511	12	6834206	A	G	-0.217699	0.0231944	8.1993e-21	0.144739	7213	0.0117335	88.0696	0.00459941	0.00818152	0.574	0.14925	1339300	79495	1259805	TRUE	1.42239e-20
Migraine_AllType	C3	2683_1:Ferkingstad et al.	iC3b	Complement C3b, inactivated	P01024	rs10408682	19	6699319	T	C	-0.0833	0.012249	1.044e-11	0.12699	35372	0.00153854	46.2449	0.0057037	0.00831995	0.493	0.147233	1339300	79495	1259805	TRUE	4.08976e-11
Migraine_AllType	C3	2683_1:Zhang et al.	iC3b	Complement C3b, inactivated	P01024	rs11569479	19	6696783	C	T	-0.155755	0.0238405	6.87615e-11	0.140025	7213	0.00584259	42.671	0.00479847	0.00840363	0.568	0.1464	1339300	79495	1259805	TRUE	1.00531e-10
Migraine_AllType	C3	2754_50:Ferkingstad et al.	C3	Complement C3	P01024	rs10408682	19	6699319	T	C	-0.0984	0.012163	5.97e-16	0.12699	35372	0.00214689	65.4462	0.0057037	0.00831995	0.493	0.147233	1339300	79495	1259805	TRUE	3.47366e-15
Migraine_AllType	C3	2754_50:Zhang et al.	C3	Complement C3	P01024	rs11569479	19	6696783	C	T	-0.162316	0.0238344	1.05341e-11	0.140025	7213	0.00634518	46.3654	0.00479847	0.00840363	0.568	0.1464	1339300	79495	1259805	TRUE	1.56816e-11
Migraine_AllType	C3	4480_59:Ferkingstad et al.	C3b	Complement C3b	P01024	rs11085197	19	6713164	C	G	-0.1038	0.009477	6.431e-28	0.24055	35372	0.00393667	119.958	0.0143959	0.00722119	0.0461998	0.2079	1339300	79495	1259805	TRUE	1.01591e-25
Migraine_AllType	C3	4480_59:Zhang et al.	C3b	Complement C3b	P01024	rs2230199	19	6718376	C	G	-0.143409	0.0205581	3.3111e-12	0.201442	7213	0.00661667	48.6482	0.0103958	0.00723936	0.151	0.21095	1339300	79495	1259805	TRUE	7.76791e-12
Migraine_AllType	C3	4900_8:Ferkingstad et al.	C3a	C3a anaphylatoxin	P01024	rs10408682	19	6699319	T	C	-0.0829	0.012139	8.542e-12	0.12699	35372	0.0015238	46.6357	0.0057037	0.00831995	0.493	0.147233	1339300	79495	1259805	TRUE	3.37806e-11
Migraine_AllType	C3	5803_24:Ferkingstad et al.	C3d	Complement C3d fragment	P01024	rs2230199	19	6718376	C	G	0.1035	0.009405	3.615e-28	0.2387	35371	0.00389331	121.098	0.0103958	0.00723936	0.151	0.21095	1339300	79495	1259805	TRUE	2.27261e-26
Migraine_AllType	C3	5803_24:Zhang et al.	C3d	Complement C3d fragment	P01024	rs2230199	19	6718376	C	G	0.225902	0.0204551	3.94245e-28	0.201442	7213	0.0164182	121.932	0.0103958	0.00723936	0.151	0.21095	1339300	79495	1259805	TRUE	1.49968e-27
Migraine_AllType	C4BPA	9449_150:Ferkingstad et al.	C4b-binding protein alpha chain	C4b-binding protein alpha chain	P04003	rs2808470	1	207113842	T	C	0.4052	0.011391	1e-200	0.15344	35369	0.0426545	1265.29	-0.00140098	0.00800097	0.861	0.15385	1339300	79495	1259805	TRUE	1.73324e-266
Migraine_AllType	C4BPA	9449_150:Ferkingstad et al.	C4b-binding protein alpha chain	C4b-binding protein alpha chain	P04003	rs41274770	1	207618089	G	A	0.2077	0.026109	1.789e-15	0.02622	35370	0.00220291	63.2802	0.00999983	0.0196597	0.611	0.02335	1339300	79495	1259805	TRUE	7.9828e-15
Migraine_AllType	C4BPA	9449_150:Ferkingstad et al.	C4b-binding protein alpha chain	C4b-binding protein alpha chain	P04003	rs75279995	1	207147048	C	T	0.2745	0.035612	1.277e-14	0.01378	35369	0.00204804	59.4111	0.0018982	0.0219225	0.931	0.01735	1339300	79495	1259805	TRUE	3.15157e-14
Migraine_AllType	C4BPA	9449_150:Zhang et al.	C4b-binding protein alpha chain	C4b-binding protein alpha chain	P04003	rs2808467	1	207100456	T	G	0.692523	0.0203598	1e-200	0.173853	7213	0.137765	1156.65	-0.00120072	0.00788718	0.879	0.153383	1339300	79495	1259805	TRUE	1.19514e-239
Migraine_AllType	C4BPA	9449_150:Zhang et al.	C4b-binding protein alpha chain	C4b-binding protein alpha chain	P04003	rs72742944	1	207127988	A	G	-0.217409	0.0358494	1.39022e-09	0.0562179	7213	0.0050157	36.7681	-0.00640044	0.0127619	0.616	0.060717	1339300	79495	1259805	TRUE	1.91136e-09
Migraine_AllType	C5	2381_52:Ferkingstad et al.	C5	Complement C5	P01031	rs1035029	9	120980540	A	G	0.1156	0.008523	6.598e-42	0.62076	35376	0.00629192	183.953	0.00839514	0.00608935	0.168	0.613717	1339300	79495	1259805	TRUE	1.60637e-39
Migraine_AllType	C5	2381_52:Ferkingstad et al.	C5	Complement C5	P01031	rs9775994	9	121555175	T	C	-0.0735	0.011449	1.366e-10	0.15623	35373	0.00142427	41.2112	0.00179838	0.00827728	0.828	0.15795	1339300	79495	1259805	TRUE	2.97075e-10
Migraine_AllType	C5	2381_52:Zhang et al.	C5	Complement C5	P01031	rs1035029	9	120980540	G	A	-0.227462	0.0167937	2.72399e-41	0.398586	7213	0.0248052	183.402	-0.00839514	0.00608935	0.168	0.386283	1339300	79495	1259805	TRUE	1.21873e-40
Migraine_AllType	C5	2851_63:Ferkingstad et al.	C5a	C5a anaphylatoxin	P01031	rs17220750	9	121025721	A	G	0.186	0.012762	4.105e-48	0.10741	35376	0.00663365	212.405	-0.0211011	0.00985719	0.0322998	0.09805	1339300	79495	1259805	TRUE	1.05932e-44
Migraine_AllType	C5	2851_63:Ferkingstad et al.	C5a	C5a anaphylatoxin	P01031	rs76992287	9	121469105	T	C	0.1153	0.019002	1.298e-09	0.0456	35373	0.00115713	36.8159	0.00370313	0.0139734	0.790999	0.043167	1339300	79495	1259805	TRUE	2.75765e-09
Migraine_AllType	C5	2851_63:Ferkingstad et al.	C5a	C5a anaphylatoxin	P01031	rs117116510	9	121133594	T	C	0.1444	0.024824	5.996e-09	0.02779	35374	0.00112671	33.835	0.0227004	0.0206224	0.271	0.02115	1339300	79495	1259805	TRUE	2.63814e-08
Migraine_AllType	C5	2851_63:Zhang et al.	C5a	C5a anaphylatoxin	P01031	rs17220750	9	121025721	A	G	0.298043	0.0276522	6.98167e-27	0.0991266	7213	0.0158651	116.139	-0.0211011	0.00985719	0.0322998	0.09805	1339300	79495	1259805	TRUE	4.47713e-26
Migraine_AllType	C6	4127_75:Ferkingstad et al.	C6	Complement component C6	P13671	rs77444140	5	41171293	A	G	-0.5174	0.026362	9.093e-86	0.02383	35357	0.0124547	385.187	-0.00450011	0.0217383	0.836	0.017717	1339300	79495	1259805	TRUE	5.00157e-83
Migraine_AllType	C6	4127_75:Ferkingstad et al.	C6	Complement component C6	P13671	rs403624	5	41253751	G	A	0.2846	0.015239	7.773e-78	0.07751	35357	0.011583	348.765	0.00149888	0.0100979	0.882	0.087733	1339300	79495	1259805	TRUE	1.92485e-75
Migraine_AllType	C6	4127_75:Ferkingstad et al.	C6	Complement component C6	P13671	rs140790579	5	41158865	G	A	-0.2495	0.027864	3.42e-19	0.02245	35357	0.00273229	80.1733	-0.00040008	0.0199498	0.984	0.019483	1339300	79495	1259805	TRUE	1.03389e-18
Migraine_AllType	C6	4127_75:Ferkingstad et al.	C6	Complement component C6	P13671	rs316751	5	41676978	T	C	0.059	0.009741	1.389e-09	0.22833	35355	0.00122667	36.6836	-0.0153979	0.00683157	0.0242003	0.243017	1339300	79495	1259805	TRUE	1.95719e-08
Migraine_AllType	C6	4127_75:Zhang et al.	C6	Complement component C6	P13671	rs4957379	5	41206940	C	T	0.510501	0.0277033	3.90794e-74	0.0938583	7213	0.0443294	339.477	-0.0037972	0.0101747	0.709	0.09055	1339300	79495	1259805	TRUE	4.64963e-74
Migraine_AllType	C6	4127_75:Zhang et al.	C6	Complement component C6	P13671	rs77444140	5	41171293	A	G	-0.971168	0.0610293	4.58931e-56	0.0183696	7213	0.0340147	253.158	-0.00450011	0.0217383	0.836	0.017717	1339300	79495	1259805	TRUE	5.80534e-56
Migraine_AllType	C6	4127_75:Zhang et al.	C6	Complement component C6	P13671	rs138054038	5	41243435	C	T	-0.454247	0.0567865	1.44829e-15	0.0218356	7213	0.00881437	63.9696	-0.00040008	0.0199498	0.984	0.020217	1339300	79495	1259805	TRUE	1.68067e-15
Migraine_AllType	C7	2888_49:Ferkingstad et al.	C7	Complement component C7	P10643	rs1138524	5	40982388	T	C	-0.3083	0.009421	1e-200	0.27104	35357	0.037559	1070.85	-0.014596	0.00677462	0.0311997	0.252667	1339300	79495	1259805	TRUE	7.97387e-222
Migraine_AllType	C7	2888_49:Ferkingstad et al.	C7	Complement component C7	P10643	rs325813	5	41120797	T	C	0.2449	0.009777	1.801e-138	0.24804	35357	0.022373	627.396	0.0034042	0.00710817	0.632	0.229617	1339300	79495	1259805	TRUE	2.39737e-133
Migraine_AllType	C7	2888_49:Ferkingstad et al.	C7	Complement component C7	P10643	rs17264066	5	41349984	G	A	-0.2671	0.020008	1.195e-40	0.04776	35355	0.00648916	178.203	-0.0158042	0.0122773	0.198	0.064767	1339300	79495	1259805	TRUE	2.09369e-38
Migraine_AllType	C7	2888_49:Ferkingstad et al.	C7	Complement component C7	P10643	rs72745992	5	40567094	T	C	0.1126	0.009142	7.322e-35	0.31228	35357	0.00544581	151.694	-0.00270365	0.00626361	0.666	0.32195	1339300	79495	1259805	TRUE	1.36454e-33
Migraine_AllType	C7	2888_49:Zhang et al.	C7	Complement component C7	P10643	rs74480769	5	40972109	G	A	-1.50019	0.0423047	1e-200	0.0340358	7213	0.147986	1257.17	-0.0199986	0.015605	0.2	0.039583	1339300	79495	1259805	TRUE	5.37161e-258
Migraine_AllType	C7	2888_49:Zhang et al.	C7	Complement component C7	P10643	rs433224	5	41267623	T	C	0.40825	0.0168911	3.64607e-124	0.336199	7213	0.0743904	584.004	0.0030952	0.00629615	0.623	0.336983	1339300	79495	1259805	TRUE	1.10486e-124
Migraine_AllType	C7	2888_49:Zhang et al.	C7	Complement component C7	P10643	rs79534924	5	40976370	G	T	0.355954	0.049647	8.26248e-13	0.0290448	7213	0.00714637	51.3903	0.0154008	0.0186131	0.408	0.025567	1339300	79495	1259805	TRUE	1.44176e-12
Migraine_AllType	C7	2888_49:Zhang et al.	C7	Complement component C7	P10643	rs112889316	5	40990099	T	C	0.4697	0.0672685	3.15882e-12	0.0151116	7213	0.00656702	48.7413	0.0270995	0.0238573	0.256	0.014717	1339300	79495	1259805	TRUE	6.35931e-12
Migraine_AllType	C7	2888_49:Zhang et al.	C7	Complement component C7	P10643	rs35867196	5	40798506	A	C	-0.290645	0.0525071	3.21534e-08	0.0256481	7213	0.00422208	30.6316	-0.00429923	0.0191099	0.822	0.023767	1339300	79495	1259805	TRUE	3.81959e-08
Migraine_AllType	C8G	14708_59:Ferkingstad et al.	CO8G	Complement component C8 gamma chain	P07360	rs1879011	9	136947810	T	C	0.4986	0.009432	1e-200	0.13167	35261	0.0568468	2794.3	0.0010994	0.00874888	0.9	0.138283	1339300	79495	1259805	TRUE	0
Migraine_AllType	C8G	14708_59:Ferkingstad et al.	CO8G	Complement component C8 gamma chain	P07360	rs9411300	9	137047074	A	T	0.1195	0.009042	7.058e-40	0.29226	35261	0.00590757	174.655	-0.00619918	0.00636391	0.33	0.311883	1339300	79495	1259805	TRUE	5.97202e-38
Migraine_AllType	C8G	14708_59:Ferkingstad et al.	CO8G	Complement component C8 gamma chain	P07360	rs117675345	9	136813514	T	C	-0.3591	0.032286	9.757e-29	0.01669	35257	0.0042326	123.702	0.00550482	0.0169945	0.746	0.031333	1339300	79495	1259805	TRUE	9.23363e-28
Migraine_AllType	C8G	14708_59:Ferkingstad et al.	CO8G	Complement component C8 gamma chain	P07360	rs6951	9	136673310	C	G	0.0977	0.00917	1.673e-26	0.71842	35255	0.00386189	113.508	0.00339576	0.00719597	0.636999	0.7756	1339300	79495	1259805	TRUE	1.71353e-25
Migraine_AllType	C8G	14708_59:Ferkingstad et al.	CO8G	Complement component C8 gamma chain	P07360	rs147553602	9	136913417	T	C	0.2706	0.037654	6.647e-13	0.0122	35258	0.00176488	51.6427	-0.0309954	0.0344307	0.368	0.00908	1339300	79495	1259805	TRUE	3.71753e-12
Migraine_AllType	C8G	14708_59:Ferkingstad et al.	CO8G	Complement component C8 gamma chain	P07360	rs144926207	9	137185327	C	T	0.1293	0.018326	1.721e-12	0.05559	35258	0.00175543	49.778	-0.0130954	0.0149795	0.382	0.042467	1339300	79495	1259805	TRUE	8.94455e-12
Migraine_AllType	C8G	14708_59:Ferkingstad et al.	CO8G	Complement component C8 gamma chain	P07360	rs150732334	9	136499655	A	G	-0.1421	0.025789	3.587e-08	0.02601	35271	0.00102309	30.3595	0.0082955	0.0223084	0.709999	0.017283	1339300	79495	1259805	TRUE	7.51595e-08
Migraine_AllType	C8G	14708_59:Zhang et al.	CO8G	Complement component C8 gamma chain	P07360	rs7040705	9	136941910	G	A	0.493498	0.0155016	1e-200	0.468876	7213	0.121298	1013.2	0.000899595	0.00611274	0.883	0.4759	1339300	79495	1259805	TRUE	1.95782e-211
Migraine_AllType	C9	3060_43:Ferkingstad et al.	C9	Complement component C9	P02748	rs62358178	5	39783951	G	T	-0.4572	0.035746	1.862e-37	0.01272	35365	0.00525013	163.581	-0.0158957	0.0206754	0.442	0.02095	1339300	79495	1259805	TRUE	8.34873e-36
Migraine_AllType	C9	3060_43:Ferkingstad et al.	C9	Complement component C9	P02748	rs17384194	5	39319167	T	C	0.2216	0.020365	1.414e-27	0.04111	35366	0.00387156	118.398	0.00169856	0.0162988	0.917	0.03335	1339300	79495	1259805	TRUE	8.43534e-27
Migraine_AllType	C9	3060_43:Ferkingstad et al.	C9	Complement component C9	P02748	rs116351960	5	39626731	A	C	0.3566	0.036082	4.935e-23	0.01211	35366	0.0030426	97.669	-0.0222967	0.027649	0.42	0.01115	1339300	79495	1259805	TRUE	6.52855e-22
Migraine_AllType	C9	3060_43:Ferkingstad et al.	C9	Complement component C9	P02748	rs62358370	5	39357475	G	A	0.1922	0.025499	4.793e-14	0.02707	35365	0.00194584	56.8115	0.00459941	0.0150563	0.760001	0.039883	1339300	79495	1259805	TRUE	1.48306e-13
Migraine_AllType	C9	3060_43:Zhang et al.	C9	Complement component C9	P02748	rs696766	5	39356024	A	G	0.463091	0.0360227	2.05762e-37	0.0549009	7213	0.0222546	165.219	0.0161981	0.0132925	0.223	0.051767	1339300	79495	1259805	TRUE	7.55758e-37
Migraine_AllType	C9	3060_43:Zhang et al.	C9	Complement component C9	P02748	rs835210	5	39350369	C	T	0.408037	0.0458495	6.99997e-19	0.0331346	7213	0.0106678	79.1789	0.0262037	0.0169446	0.122	0.02985	1339300	79495	1259805	TRUE	2.24081e-18
Migraine_AllType	C9	3060_43:Zhang et al.	C9	Complement component C9	P02748	rs166331	5	39207953	A	G	-0.180366	0.0325511	3.11324e-08	0.0693193	7213	0.00419753	30.6943	-0.00210221	0.0126487	0.868	0.0598	1339300	79495	1259805	TRUE	3.61015e-08
Migraine_AllType	CA1	4969_2:Ferkingstad et al.	Carbonic anhydrase I	Carbonic anhydrase 1	P00915	rs75881014	8	84878001	A	G	-0.6059	0.034269	5.909e-70	0.01354	35348	0.00980686	312.59	0.0195967	0.028258	0.488	0.011233	1339300	79495	1259805	TRUE	3.66603e-67
Migraine_AllType	CA1	4969_2:Ferkingstad et al.	Carbonic anhydrase I	Carbonic anhydrase 1	P00915	rs72682933	8	85359743	C	T	-0.168	0.021012	1.293e-15	0.03994	35349	0.00216449	63.9233	0.00279609	0.0180657	0.877	0.0275	1339300	79495	1259805	TRUE	3.70754e-15
Migraine_AllType	CA1	4969_2:Ferkingstad et al.	Carbonic anhydrase I	Carbonic anhydrase 1	P00915	rs7003155	8	85390626	A	T	0.1169	0.019838	3.801e-09	0.04171	35349	0.00109244	34.7223	-0.00900038	0.0132204	0.496	0.053183	1339300	79495	1259805	TRUE	1.15585e-08
Migraine_AllType	CA1	4969_2:Zhang et al.	Carbonic anhydrase I	Carbonic anhydrase 1	P00915	rs116866430	8	85333298	G	T	-1.58931	0.0851238	5.21648e-76	0.00915015	7213	0.0458019	348.494	0.00899938	0.0339584	0.790999	0.007767	1339300	79495	1259805	TRUE	5.16916e-76
Migraine_AllType	CA1	4969_2:Zhang et al.	Carbonic anhydrase I	Carbonic anhydrase 1	P00915	rs2645050	8	85358432	G	A	0.233627	0.0224457	3.41725e-25	0.161375	7213	0.0147734	108.308	0.00139902	0.00776396	0.857	0.170767	1339300	79495	1259805	TRUE	4.67034e-25
Migraine_AllType	CA10	13666_222:Ferkingstad et al.	Carbonic Anhydrase X	Carbonic anhydrase-related protein 10	Q9NS85	rs117399000	17	52136371	A	G	-0.5585	0.025551	6.546e-106	0.02683	35360	0.0162887	477.756	-0.00369682	0.0161552	0.819	0.034967	1339300	79495	1259805	TRUE	1.95614e-102
Migraine_AllType	CA10	13666_222:Ferkingstad et al.	Carbonic Anhydrase X	Carbonic anhydrase-related protein 10	Q9NS85	rs2938140	17	52099141	T	C	-0.1423	0.008394	1.845e-64	0.46038	35360	0.0100611	287.374	-0.00230265	0.00603936	0.702999	0.452183	1339300	79495	1259805	TRUE	3.09201e-62
Migraine_AllType	CA10	13666_222:Ferkingstad et al.	Carbonic Anhydrase X	Carbonic anhydrase-related protein 10	Q9NS85	rs2106331	17	51660546	A	G	-0.0889	0.008999	5.154e-23	0.31975	35362	0.00343805	97.5867	0.00489799	0.00624689	0.433	0.335617	1339300	79495	1259805	TRUE	6.56059e-22
Migraine_AllType	CA10	13666_222:Ferkingstad et al.	Carbonic Anhydrase X	Carbonic anhydrase-related protein 10	Q9NS85	rs1263963	17	51701707	G	A	-0.0605	0.008722	4.009e-12	0.37085	35362	0.00170802	48.1121	0.00229736	0.0059622	0.7	0.405683	1339300	79495	1259805	TRUE	1.17664e-11
Migraine_AllType	CA10	13666_222:Zhang et al.	Carbonic Anhydrase X	Carbonic anhydrase-related protein 10	Q9NS85	rs117399000	17	52136371	A	G	-0.734537	0.0480137	5.10347e-52	0.0294607	7213	0.0308541	233.979	-0.00369682	0.0161552	0.819	0.034967	1339300	79495	1259805	TRUE	6.88985e-52
Migraine_AllType	CA10	13666_222:Zhang et al.	Carbonic Anhydrase X	Carbonic anhydrase-related protein 10	Q9NS85	rs1354276	17	52100122	A	T	0.17408	0.0171605	5.09245e-24	0.380147	7213	0.0142813	102.877	-0.00250313	0.00606874	0.68	0.384517	1339300	79495	1259805	TRUE	8.22873e-24
Migraine_AllType	CA10	13666_222:Zhang et al.	Carbonic Anhydrase X	Carbonic anhydrase-related protein 10	Q9NS85	rs2106331	17	51660546	A	G	-0.0984152	0.0173423	1.44189e-08	0.348607	7213	0.00439879	32.1952	0.00489799	0.00624689	0.433	0.335617	1339300	79495	1259805	TRUE	2.18222e-08
Migraine_AllType	CA11	8859_51:Ferkingstad et al.	CAH11	Carbonic anhydrase-related protein 11	O75493	rs2303147	19	48639768	C	T	-0.1823	0.010722	7.981e-65	0.83835	35377	0.0090075	289.066	-0.00529595	0.0081342	0.515	0.8422	1339300	79495	1259805	TRUE	2.81544e-62
Migraine_AllType	CA11	8859_51:Zhang et al.	CAH11	Carbonic anhydrase-related protein 11	O75493	rs62130341	19	48675495	T	C	0.167622	0.0271784	7.31395e-10	0.100929	7213	0.0050992	38.0272	0.0117013	0.00884781	0.186	0.131083	1339300	79495	1259805	TRUE	1.47119e-09
Migraine_AllType	CA13	3420_21:Ferkingstad et al.	Carbonic anhydrase XIII	Carbonic anhydrase 13	Q8N1Q1	rs140891907	8	85036110	G	A	-0.5162	0.016693	1e-200	0.05887	35349	0.0295263	956.187	0.0274984	0.013844	0.0470002	0.045833	1339300	79495	1259805	TRUE	1.30009e-198
Migraine_AllType	CA13	3420_21:Ferkingstad et al.	Carbonic anhydrase XIII	Carbonic anhydrase 13	Q8N1Q1	rs111932118	8	85265956	G	T	-0.5625	0.025724	5.386e-106	0.02362	35349	0.014594	478.127	-0.0310986	0.0214442	0.147	0.02065	1339300	79495	1259805	TRUE	1.08877e-100
Migraine_AllType	CA13	3420_21:Ferkingstad et al.	Carbonic anhydrase XIII	Carbonic anhydrase 13	Q8N1Q1	rs4266652	8	84953619	A	G	-0.1592	0.009156	1.024e-67	0.24556	35349	0.00939071	302.308	-0.00790113	0.00671015	0.239	0.2567	1339300	79495	1259805	TRUE	1.97098e-64
Migraine_AllType	CA13	3420_21:Ferkingstad et al.	Carbonic anhydrase XIII	Carbonic anhydrase 13	Q8N1Q1	rs2204362	8	85052972	G	A	0.1409	0.017048	1.396e-16	0.05679	35349	0.00212683	68.3047	0.00039992	0.0159528	0.98	0.0443	1339300	79495	1259805	TRUE	3.6105e-16
Migraine_AllType	CA13	3420_21:Ferkingstad et al.	Carbonic anhydrase XIII	Carbonic anhydrase 13	Q8N1Q1	rs4150844	8	85178979	C	T	0.1708	0.026055	5.554e-11	0.0238	35349	0.00135557	42.9704	0.0018982	0.019898	0.924	0.023883	1339300	79495	1259805	TRUE	1.09185e-10
Migraine_AllType	CA13	3420_21:Ferkingstad et al.	Carbonic anhydrase XIII	Carbonic anhydrase 13	Q8N1Q1	rs72682986	8	85525198	C	T	0.1106	0.019246	9.11e-09	0.04704	35349	0.00109669	33.0221	0.0152038	0.0156725	0.332	0.04428	1339300	79495	1259805	TRUE	3.4758e-08
Migraine_AllType	CA13	3420_21:Zhang et al.	Carbonic anhydrase XIII	Carbonic anhydrase 13	Q8N1Q1	rs4150897	8	85193033	G	C	-0.592167	0.0165751	1e-200	0.315056	7213	0.151343	1276.01	-0.00569619	0.00647486	0.379	0.295833	1339300	79495	1259805	TRUE	4.40914e-262
Migraine_AllType	CA13	3420_21:Zhang et al.	Carbonic anhydrase XIII	Carbonic anhydrase 13	Q8N1Q1	rs2725295	8	85358366	G	A	-0.396551	0.0221263	2.61039e-70	0.161375	7213	0.042563	321.115	0.00149888	0.00771723	0.846	0.1708	1339300	79495	1259805	TRUE	2.63533e-70
Migraine_AllType	CA13	3420_21:Zhang et al.	Carbonic anhydrase XIII	Carbonic anhydrase 13	Q8N1Q1	rs4266652	8	84953619	A	G	-0.275773	0.0183727	3.59975e-50	0.273395	7213	0.030215	225.236	-0.00790113	0.00671015	0.239	0.2567	1339300	79495	1259805	TRUE	1.38892e-49
Migraine_AllType	CA3	3799_11:Ferkingstad et al.	Carbonic anhydrase III	Carbonic anhydrase 3	P07451	rs2072696	8	85438822	C	G	-0.1951	0.009333	4.983e-97	0.24779	35349	0.0141895	436.966	-0.00879859	0.00709602	0.215	0.224167	1339300	79495	1259805	TRUE	1.97594e-92
Migraine_AllType	CA3	3799_11:Ferkingstad et al.	Carbonic anhydrase III	Carbonic anhydrase 3	P07451	rs112126364	8	85551362	A	G	0.2665	0.026386	5.53e-24	0.02406	35349	0.00333536	102.005	-0.0289037	0.0190399	0.129	0.02655	1339300	79495	1259805	TRUE	2.46033e-22
Migraine_AllType	CA3	3799_11:Ferkingstad et al.	Carbonic anhydrase III	Carbonic anhydrase 3	P07451	rs4266652	8	84953619	A	G	-0.0833	0.009415	8.952e-19	0.24556	35349	0.002571	78.2753	-0.00790113	0.00671015	0.239	0.2567	1339300	79495	1259805	TRUE	1.33421e-17
Migraine_AllType	CA3	3799_11:Ferkingstad et al.	Carbonic anhydrase III	Carbonic anhydrase 3	P07451	rs193257820	8	85917901	A	G	0.1636	0.019626	7.706e-17	0.04523	35348	0.00231165	69.483	0.0222995	0.0164032	0.174	0.032433	1339300	79495	1259805	TRUE	1.17555e-15
Migraine_AllType	CA3	3799_11:Zhang et al.	Carbonic anhydrase III	Carbonic anhydrase 3	P07451	rs1543852	8	85440529	A	G	-0.288002	0.0168434	2.76894e-64	0.387218	7213	0.0393625	292.288	-0.00240288	0.00612858	0.695	0.3851	1339300	79495	1259805	TRUE	3.95492e-64
Migraine_AllType	CA3	3799_11:Zhang et al.	Carbonic anhydrase III	Carbonic anhydrase 3	P07451	rs4266652	8	84953619	A	G	-0.159207	0.0185631	1.18389e-17	0.273395	7213	0.0100703	73.5365	-0.00790113	0.00671015	0.239	0.2567	1339300	79495	1259805	TRUE	2.88502e-17
Migraine_AllType	CA6	3352_80:Ferkingstad et al.	Carbonic anhydrase 6	Carbonic anhydrase 6	P23280	rs72641551	1	8948040	G	T	-0.4231	0.013886	1e-200	0.11094	35389	0.0353131	928.34	0.0219963	0.00993974	0.0268999	0.093033	1339300	79495	1259805	TRUE	2.09882e-192
Migraine_AllType	CA6	3352_80:Ferkingstad et al.	Carbonic anhydrase 6	Carbonic anhydrase 6	P23280	rs11121209	1	8626803	A	G	0.169	0.009587	1.49e-69	0.68465	35388	0.0123329	310.73	-0.0199987	0.00621854	0.00129999	0.6643	1339300	79495	1259805	TRUE	9.2237e-64
Migraine_AllType	CA6	3352_80:Ferkingstad et al.	Carbonic anhydrase 6	Carbonic anhydrase 6	P23280	rs116775713	1	8942510	A	C	0.3766	0.023193	2.728e-59	0.03922	35389	0.0106886	263.647	0.0115036	0.018407	0.532	0.025683	1339300	79495	1259805	TRUE	5.70961e-57
Migraine_AllType	CA6	3352_80:Ferkingstad et al.	Carbonic anhydrase 6	Carbonic anhydrase 6	P23280	rs35994272	1	8998182	C	T	0.5009	0.041226	5.724e-34	0.0117	35386	0.00580239	147.617	-0.0544984	0.0265227	0.0398997	0.013617	1339300	79495	1259805	TRUE	2.18355e-31
Migraine_AllType	CA6	3352_80:Ferkingstad et al.	Carbonic anhydrase 6	Carbonic anhydrase 6	P23280	rs145952992	1	9391779	C	T	0.3623	0.040807	6.78e-19	0.01232	35386	0.00319443	78.8212	0.0145043	0.0246964	0.557	0.0149	1339300	79495	1259805	TRUE	4.49425e-18
Migraine_AllType	CA6	3352_80:Ferkingstad et al.	Carbonic anhydrase 6	Carbonic anhydrase 6	P23280	rs12072306	1	9025220	T	C	-0.1044	0.014682	1.153e-12	0.10119	35386	0.00198261	50.5599	-0.00849599	0.00933971	0.363	0.11195	1339300	79495	1259805	TRUE	6.38739e-12
Migraine_AllType	CA6	3352_80:Ferkingstad et al.	Carbonic anhydrase 6	Carbonic anhydrase 6	P23280	rs114376140	1	9326182	C	G	-0.1292	0.020849	5.76e-10	0.04931	35385	0.00156505	38.3999	0.0223973	0.0174379	0.199	0.027083	1339300	79495	1259805	TRUE	3.43676e-09
Migraine_AllType	CA6	3352_80:Zhang et al.	Carbonic anhydrase 6	Carbonic anhydrase 6	P23280	rs6673038	1	8977487	A	G	0.553785	0.0169212	1e-200	0.306391	7213	0.130348	1070.78	0.00179838	0.00646863	0.781	0.299583	1339300	79495	1259805	TRUE	1.14291e-222
Migraine_AllType	CA6	3352_80:Zhang et al.	Carbonic anhydrase 6	Carbonic anhydrase 6	P23280	rs3861751	1	8917400	C	T	0.218833	0.0172634	1.95879e-36	0.355053	7213	0.0219317	160.64	-0.00429923	0.00619938	0.488	0.3699	1339300	79495	1259805	TRUE	4.38088e-36
Migraine_AllType	CACNA2D3	8885_6:Ferkingstad et al.	CA2D3	Voltage-dependent calcium channel subunit alpha-2/delta-3	Q8IZS8	rs6802227	3	54120327	C	T	0.2195	0.008311	1.058e-153	0.4264	35348	0.0235681	697.49	0.0182033	0.00595837	0.00224999	0.415917	1339300	79495	1259805	TRUE	2.35334e-143
Migraine_AllType	CACNA2D3	8885_6:Ferkingstad et al.	CA2D3	Voltage-dependent calcium channel subunit alpha-2/delta-3	Q8IZS8	rs17319204	3	54902644	A	G	0.2609	0.015201	5.037e-66	0.07824	35351	0.00981804	294.564	-0.0216016	0.0121783	0.0760992	0.063317	1339300	79495	1259805	TRUE	4.04374e-62
Migraine_AllType	CACNA2D3	8885_6:Ferkingstad et al.	CA2D3	Voltage-dependent calcium channel subunit alpha-2/delta-3	Q8IZS8	rs13062287	3	54786119	C	T	-0.1058	0.011517	4.055e-20	0.15535	35348	0.00293758	84.3855	0.0133011	0.00843921	0.115	0.1424	1339300	79495	1259805	TRUE	1.2422e-18
Migraine_AllType	CACNA2D3	8885_6:Ferkingstad et al.	CA2D3	Voltage-dependent calcium channel subunit alpha-2/delta-3	Q8IZS8	rs148477941	3	54419788	C	T	-0.1458	0.01684	4.795e-18	0.06426	35346	0.00255647	74.956	0.0114047	0.0119032	0.338	0.06415	1339300	79495	1259805	TRUE	4.90626e-17
Migraine_AllType	CACNA2D3	8885_6:Ferkingstad et al.	CA2D3	Voltage-dependent calcium channel subunit alpha-2/delta-3	Q8IZS8	rs7639932	3	53962452	A	G	0.1041	0.013224	3.492e-15	0.10659	35347	0.00206395	61.9657	0.0120965	0.00988382	0.221	0.094933	1339300	79495	1259805	TRUE	3.69371e-14
Migraine_AllType	CACNA2D3	8885_6:Ferkingstad et al.	CA2D3	Voltage-dependent calcium channel subunit alpha-2/delta-3	Q8IZS8	rs79150283	3	53678271	T	C	-0.0895	0.016007	2.254e-08	0.0699	35350	0.00104156	31.2609	-0.00810274	0.0112913	0.473	0.072867	1339300	79495	1259805	TRUE	6.55975e-08
Migraine_AllType	CACNA2D3	8885_6:Zhang et al.	CA2D3	Voltage-dependent calcium channel subunit alpha-2/delta-3	Q8IZS8	rs6802227	3	54120327	C	T	0.273656	0.0164141	2.90717e-61	0.400665	7213	0.0359659	277.879	0.0182033	0.00595837	0.00224999	0.415917	1339300	79495	1259805	TRUE	1.06509e-59
Migraine_AllType	CACNA2D3	8885_6:Zhang et al.	CA2D3	Voltage-dependent calcium channel subunit alpha-2/delta-3	Q8IZS8	rs74943810	3	54603265	T	C	0.251084	0.0417747	1.94051e-09	0.041245	7213	0.00498594	36.1153	-0.00670241	0.0152837	0.660999	0.0391	1339300	79495	1259805	TRUE	2.585e-09
Migraine_AllType	CACYBP	12432_23:Ferkingstad et al.	CYBP	Calcyclin-binding protein	Q9HB71	rs79904921	1	174776676	T	C	-0.2042	0.013766	8.865e-50	0.09445	35342	0.00713273	220.025	-0.0208968	0.00951029	0.0280001	0.106283	1339300	79495	1259805	TRUE	3.1937e-46
Migraine_AllType	CACYBP	12432_23:Zhang et al.	CYBP	Calcyclin-binding protein	Q9HB71	rs16847450	1	174793184	G	A	-0.703685	0.0246472	5.97571e-170	0.116664	7213	0.102059	814.894	-0.0209989	0.00951383	0.0272998	0.10635	1339300	79495	1259805	TRUE	4.88748e-170
Migraine_AllType	CADM1	3326_58:Ferkingstad et al.	Nectin-like protein 2	Cell adhesion molecule 1	Q9BY67	rs11215406	11	115194362	C	T	0.1517	0.008662	1.135e-68	0.31628	35371	0.00995294	306.698	-0.0124978	0.00664495	0.0599998	0.274067	1339300	79495	1259805	TRUE	1.64529e-64
Migraine_AllType	CADM1	3326_58:Zhang et al.	Nectin-like protein 2	Cell adhesion molecule 1	Q9BY67	rs17564430	11	115172854	G	T	0.292195	0.0187274	5.3059e-54	0.253015	7213	0.0322726	243.372	-0.0113036	0.00663191	0.0882999	0.273283	1339300	79495	1259805	TRUE	3.73557e-53
Migraine_AllType	CALCB	17170_15:Ferkingstad et al.	CALCB	Calcitonin gene-related peptide 2	P10092	rs10766205	11	15070774	A	G	0.2492	0.008738	6.579e-179	0.7247	35369	0.0247794	813.294	-0.0288984	0.00668052	1.51999e-05	0.74005	1339300	79495	1259805	TRUE	1.13903e-164
Migraine_AllType	CALCB	17170_15:Zhang et al.	CALCB	Calcitonin gene-related peptide 2	P10092	rs11023416	11	15052326	G	C	-0.300296	0.0184656	1.98029e-58	0.274643	7213	0.0359294	264.394	0.0292966	0.00662589	9.80009e-06	0.266667	1339300	79495	1259805	TRUE	3.39752e-56
Migraine_AllType	CALCOCO2	12534_10:Ferkingstad et al.	CACO2	Calcium-binding and coiled-coil domain-containing protein 2	Q13137	rs497270	17	48841412	G	A	-0.1134	0.01071	3.37e-26	0.1684	35357	0.00360174	112.104	-0.00110061	0.00818239	0.893	0.169533	1339300	79495	1259805	TRUE	1.93362e-25
Migraine_AllType	CALCOCO2	12534_10:Zhang et al.	CACO2	Calcium-binding and coiled-coil domain-containing protein 2	Q13137	rs318100	17	48876268	G	T	-0.281609	0.0223358	4.57472e-36	0.160543	7213	0.0213753	158.917	-0.00130085	0.00801071	0.871	0.169117	1339300	79495	1259805	TRUE	6.26356e-36
Migraine_AllType	CAMK2D	3419_49:Ferkingstad et al.	CAMK2D	Calcium/calmodulin-dependent protein kinase type II subunit delta	Q13557	rs6836139	4	113749800	C	T	0.0439	0.00797	3.63e-08	0.49222	35361	0.000963372	30.3381	-0.00500249	0.00591872	0.398	0.4629	1339300	79495	1259805	TRUE	1.15615e-07
Migraine_AllType	CAMK2D	3419_49:Zhang et al.	CAMK2D	Calcium/calmodulin-dependent protein kinase type II subunit delta	Q13557	rs3822295	4	113748360	C	A	-0.140797	0.0252927	2.68906e-08	0.124913	7213	0.00433387	30.9796	0.00169856	0.0092948	0.855	0.124333	1339300	79495	1259805	TRUE	3.14283e-08
Migraine_AllType	CAPG	4968_50:Ferkingstad et al.	CAPG	Macrophage-capping protein	P40121	rs143448563	2	85382900	G	A	-1.212	0.025147	1e-200	0.01703	35344	0.0491802	2322.78	0.0352996	0.0239794	0.141	0.015283	1339300	79495	1259805	TRUE	0
Migraine_AllType	CAPG	4968_50:Ferkingstad et al.	CAPG	Macrophage-capping protein	P40121	rs62162746	2	85407215	A	G	0.2144	0.010483	5.654e-93	0.18132	35344	0.0136471	418.267	-0.00579677	0.00717282	0.419	0.213933	1339300	79495	1259805	TRUE	3.87704e-89
Migraine_AllType	CAPG	4968_50:Ferkingstad et al.	CAPG	Macrophage-capping protein	P40121	rs1437741	2	85741456	G	T	0.067	0.009472	1.509e-12	0.2499	35342	0.00168293	50.0313	-0.0102019	0.00693025	0.141	0.239567	1339300	79495	1259805	TRUE	1.54091e-11
Migraine_AllType	CAPG	4968_50:Ferkingstad et al.	CAPG	Macrophage-capping protein	P40121	rs76146746	2	85236639	A	G	0.196	0.033019	2.922e-09	0.01556	35344	0.0011769	35.2338	-0.0290993	0.0248184	0.241	0.014533	1339300	79495	1259805	TRUE	1.42835e-08
Migraine_AllType	CAPG	4968_50:Zhang et al.	CAPG	Macrophage-capping protein	P40121	rs62623452	2	85402143	T	C	-1.7656	0.0700509	2.0553e-134	0.0128934	7213	0.0793499	635.092	0.0416984	0.023905	0.0810998	0.015383	1339300	79495	1259805	TRUE	3.76435e-134
Migraine_AllType	CAPG	4968_50:Zhang et al.	CAPG	Macrophage-capping protein	P40121	rs11684231	2	85400188	T	C	0.321955	0.020029	3.76496e-57	0.217871	7213	0.0353263	258.316	-0.00540458	0.0071073	0.447	0.213633	1339300	79495	1259805	TRUE	8.97357e-57
Migraine_AllType	CAPG	4968_50:Zhang et al.	CAPG	Macrophage-capping protein	P40121	rs79923841	2	85428082	T	A	-0.418173	0.0514311	4.98292e-16	0.0266879	7213	0.00908466	66.0906	-0.0157026	0.0186973	0.401	0.024967	1339300	79495	1259805	TRUE	9.47541e-16
Migraine_AllType	CAPN2	14684_17:Ferkingstad et al.	CAN2	Calpain-2 catalytic subunit	P17655	rs150394890	1	223676678	T	G	-0.7811	0.037514	2.761e-96	0.0126	35361	0.0151812	433.513	0.00159872	0.027715	0.954	0.01195	1339300	79495	1259805	TRUE	2.14636e-93
Migraine_AllType	CAPN2	14684_17:Ferkingstad et al.	CAN2	Calpain-2 catalytic subunit	P17655	rs17599	1	223766378	C	A	-0.0956	0.009282	7.048e-25	0.28359	35361	0.00371363	106.074	-0.00910129	0.00666368	0.172	0.264383	1339300	79495	1259805	TRUE	2.74302e-23
Migraine_AllType	CAPN2	14684_17:Ferkingstad et al.	CAN2	Calpain-2 catalytic subunit	P17655	rs189391114	1	224238115	T	C	0.1151	0.019752	5.633e-09	0.04695	35368	0.00118558	33.955	-0.0122953	0.0172505	0.476	0.029967	1339300	79495	1259805	TRUE	1.73715e-08
Migraine_AllType	CAPN2	14684_17:Zhang et al.	CAN2	Calpain-2 catalytic subunit	P17655	rs188530181	1	223691121	C	A	-1.43837	0.0788757	1.12989e-72	0.0108831	7213	0.0445422	332.456	0.00039992	0.0290073	0.989	0.011967	1339300	79495	1259805	TRUE	8.58508e-73
Migraine_AllType	CAPN2	14684_17:Zhang et al.	CAN2	Calpain-2 catalytic subunit	P17655	rs10915880	1	223853332	A	G	0.164604	0.0230659	1.05264e-12	0.150146	7213	0.00691463	50.9119	-0.00500249	0.00830618	0.547	0.15025	1339300	79495	1259805	TRUE	1.62688e-12
Migraine_AllType	CASP3	3593_72:Ferkingstad et al.	Caspase-3	Caspase-3	P42574	rs111667591	4	184671855	G	A	-0.2269	0.012542	3.742e-73	0.11822	35391	0.0107337	327.274	0.0207042	0.0100812	0.04	0.1184	1339300	79495	1259805	TRUE	1.45397e-68
Migraine_AllType	CASP3	3593_72:Zhang et al.	Caspase-3	Caspase-3	P42574	rs72689255	4	184668987	C	T	-0.728277	0.0238045	2.2042e-193	0.124567	7213	0.115678	935.739	0.0161981	0.00901916	0.0725003	0.121917	1339300	79495	1259805	TRUE	1.71717e-194
Migraine_AllType	CASP3	3593_72:Zhang et al.	Caspase-3	Caspase-3	P42574	rs12644905	4	184755529	T	C	0.318867	0.0448023	1.20756e-12	0.0350756	7213	0.00688252	50.6405	0.0252973	0.0151013	0.093901	0.039783	1339300	79495	1259805	TRUE	3.2658e-12
Migraine_AllType	CAT	3488_64:Ferkingstad et al.	Catalase	Catalase	P04040	rs769218	11	34449132	A	G	-0.212	0.009637	2.994e-107	0.21994	35374	0.0154218	483.909	-0.00210221	0.00722242	0.770999	0.208483	1339300	79495	1259805	TRUE	1.24649e-103
Migraine_AllType	CAT	3488_64:Ferkingstad et al.	Catalase	Catalase	P04040	rs208674	11	34420905	C	T	0.0813	0.008461	7.375e-22	0.33566	35374	0.00294782	92.3237	-0.00339576	0.00607213	0.575999	0.376267	1339300	79495	1259805	TRUE	5.99211e-21
Migraine_AllType	CAT	3488_64:Zhang et al.	Catalase	Catalase	P04040	rs2420388	11	34468990	A	G	-0.349438	0.0194518	1.26452e-70	0.229031	7213	0.0431223	322.627	-0.00170145	0.00719253	0.813	0.208567	1339300	79495	1259805	TRUE	1.33942e-70
Migraine_AllType	CAT	3488_64:Zhang et al.	Catalase	Catalase	P04040	rs208674	11	34420905	C	T	0.19021	0.016655	5.96363e-30	0.405518	7213	0.017444	130.394	-0.00339576	0.00607213	0.575999	0.376267	1339300	79495	1259805	TRUE	1.13615e-29
Migraine_AllType	CBL	12016_60:Ferkingstad et al.	CBL	E3 ubiquitin-protein ligase CBL	P22681	rs73564493	11	119185564	A	G	-0.2542	0.01826	4.729e-44	0.0507	35371	0.00622003	193.787	0.0156962	0.0124938	0.209	0.057533	1339300	79495	1259805	TRUE	1.09431e-41
Migraine_AllType	CBL	12016_60:Zhang et al.	CBL	E3 ubiquitin-protein ligase CBL	P22681	rs4938644	11	119282649	A	G	-0.709014	0.0315185	2.31465e-108	0.0713295	7213	0.0665994	505.892	0.0134985	0.0124172	0.277	0.058183	1339300	79495	1259805	TRUE	3.42813e-108
Migraine_AllType	CBL	12016_60:Zhang et al.	CBL	E3 ubiquitin-protein ligase CBL	P22681	rs55776588	11	119294518	A	G	0.183787	0.0295677	5.39062e-10	0.087273	7213	0.00538122	38.6255	-0.000500125	0.00997187	0.96	0.082267	1339300	79495	1259805	TRUE	6.06778e-10
Migraine_AllType	CBLN1	9313_27:Ferkingstad et al.	CBLN1	Cerebellin-1	P23435	rs27817	16	49422380	G	A	0.5152	0.028831	2.034e-71	0.97556	35364	0.0126572	319.306	-0.00479847	0.020508	0.815	0.979883	1339300	79495	1259805	TRUE	3.92386e-69
Migraine_AllType	CBLN1	9313_27:Ferkingstad et al.	CBLN1	Cerebellin-1	P23435	rs114398277	16	49461811	A	G	-0.4081	0.024627	1.121e-61	0.03315	35363	0.0106759	274.591	0.0432989	0.0189897	0.0226001	0.023233	1339300	79495	1259805	TRUE	2.09309e-57
Migraine_AllType	CBLN1	9313_27:Ferkingstad et al.	CBLN1	Cerebellin-1	P23435	rs141016580	16	49369923	A	G	-0.4672	0.040285	4.245e-31	0.01243	35365	0.00535889	134.491	0.043902	0.0272375	0.107	0.010833	1339300	79495	1259805	TRUE	5.05257e-29
Migraine_AllType	CBLN1	9313_27:Ferkingstad et al.	CBLN1	Cerebellin-1	P23435	rs62029101	16	49379117	G	A	0.2192	0.019742	1.21e-28	0.05247	35365	0.00477766	123.275	-0.0360003	0.0151783	0.0176999	0.03965	1339300	79495	1259805	TRUE	4.00731e-26
Migraine_AllType	CBLN1	9313_27:Ferkingstad et al.	CBLN1	Cerebellin-1	P23435	rs117959836	16	49454279	T	C	0.2499	0.023295	7.546e-27	0.0389	35364	0.00466961	115.075	-0.00180162	0.0188856	0.924	0.02325	1339300	79495	1259805	TRUE	4.22639e-26
Migraine_AllType	CBLN1	9313_27:Ferkingstad et al.	CBLN1	Cerebellin-1	P23435	rs17281813	16	49716879	C	T	-0.0634	0.009442	1.886e-11	0.33551	35364	0.00179227	45.0844	-0.00439966	0.00635881	0.489	0.338433	1339300	79495	1259805	TRUE	7.26438e-11
Migraine_AllType	CBLN1	9313_27:Ferkingstad et al.	CBLN1	Cerebellin-1	P23435	rs143962753	16	49484631	G	C	-0.1669	0.029497	1.53e-08	0.02316	35363	0.00126039	32.0134	0.00590255	0.0198331	0.766	0.0219	1339300	79495	1259805	TRUE	3.09201e-08
Migraine_AllType	CBLN1	9313_27:Ferkingstad et al.	CBLN1	Cerebellin-1	P23435	rs147829463	16	49594428	T	A	0.2183	0.039955	4.666e-08	0.01285	35365	0.00120899	29.8497	0.0595982	0.0254093	0.0189998	0.012483	1339300	79495	1259805	TRUE	5.28312e-07
Migraine_AllType	CBLN1	9313_27:Zhang et al.	CBLN1	Cerebellin-1	P23435	rs73553371	16	48969435	A	G	-1.0358	0.020541	1e-200	0.139886	7213	0.258174	2542.07	-0.00280393	0.00865628	0.746	0.13275	1339300	79495	1259805	TRUE	0
Migraine_AllType	CBLN1	9313_27:Zhang et al.	CBLN1	Cerebellin-1	P23435	rs12929787	16	48845548	C	T	0.221804	0.0320496	4.88216e-12	0.0731318	7213	0.0066695	47.8821	0.0143959	0.0112082	0.199	0.073317	1339300	79495	1259805	TRUE	1.05305e-11
Migraine_AllType	CBLN1	9313_27:Zhang et al.	CBLN1	Cerebellin-1	P23435	rs874466	16	49299378	C	T	0.118517	0.0178367	3.26341e-11	0.316235	7213	0.00607447	44.1379	-0.0037972	0.00633649	0.549	0.311883	1339300	79495	1259805	TRUE	4.87265e-11
Migraine_AllType	CBLN4	5688_65:Ferkingstad et al.	CBLN4	Cerebellin-4	Q9NTU7	rs7351418	20	55721241	T	C	0.1538	0.008695	5.192e-70	0.34464	35390	0.0106853	312.859	0.0170046	0.00630537	0.00700003	0.316183	1339300	79495	1259805	TRUE	8.19445e-65
Migraine_AllType	CBLN4	5688_65:Ferkingstad et al.	CBLN4	Cerebellin-4	Q9NTU7	rs6024417	20	55794632	G	A	-0.1539	0.009032	4.156e-65	0.29741	35388	0.00989839	290.325	0.0160997	0.00641623	0.0121001	0.298583	1339300	79495	1259805	TRUE	2.16415e-60
Migraine_AllType	CBLN4	5688_65:Ferkingstad et al.	CBLN4	Cerebellin-4	Q9NTU7	rs1036491	20	55980132	C	A	-0.1517	0.011082	1.183e-42	0.17052	35388	0.00651002	187.374	-0.0208968	0.00732623	0.00434	0.203667	1339300	79495	1259805	TRUE	7.10947e-39
Migraine_AllType	CBLN4	5688_65:Ferkingstad et al.	CBLN4	Cerebellin-4	Q9NTU7	rs601279	20	55605367	A	C	-0.0511	0.008385	1.098e-09	0.57793	35389	0.00127389	37.1374	0.00650109	0.00590598	0.271	0.588283	1339300	79495	1259805	TRUE	5.30361e-09
Migraine_AllType	CBLN4	5688_65:Zhang et al.	CBLN4	Cerebellin-4	Q9NTU7	rs4811612	20	55694664	T	C	0.236976	0.0172555	2.18144e-42	0.355608	7213	0.0257371	188.553	0.0184979	0.00620234	0.00286003	0.333817	1339300	79495	1259805	TRUE	4.84228e-41
Migraine_AllType	CBLN4	5688_65:Zhang et al.	CBLN4	Cerebellin-4	Q9NTU7	rs6014495	20	55778059	A	G	-0.200602	0.0180325	1.62551e-28	0.303688	7213	0.0170189	123.72	0.0156962	0.00642719	0.0145999	0.296667	1339300	79495	1259805	TRUE	1.40204e-27
Migraine_AllType	CBLN4	5688_65:Zhang et al.	CBLN4	Cerebellin-4	Q9NTU7	rs6014630	20	56193203	T	C	-0.180429	0.0179121	1.0428e-23	0.301678	7213	0.0137165	101.438	-0.0158042	0.00641815	0.0138	0.301717	1339300	79495	1259805	TRUE	7.54545e-23
Migraine_AllType	CBR1	12381_26:Ferkingstad et al.	CBR1	Carbonyl reductase [NADPH] 1	P16152	rs73372460	21	36080401	A	C	-0.9056	0.024725	1e-200	0.02552	35374	0.0407903	1341.45	-0.0114958	0.0227282	0.612999	0.016367	1339300	79495	1259805	TRUE	2.18017e-281
Migraine_AllType	CBR1	12381_26:Ferkingstad et al.	CBR1	Carbonyl reductase [NADPH] 1	P16152	rs7276050	21	35934331	T	C	-0.1408	0.015938	1.009e-18	0.06934	35371	0.00255865	78.0393	-0.0158042	0.0114635	0.168	0.075667	1339300	79495	1259805	TRUE	1.97701e-17
Migraine_AllType	CBR1	12381_26:Ferkingstad et al.	CBR1	Carbonyl reductase [NADPH] 1	P16152	rs2835252	21	36047347	A	C	0.058	0.009347	5.455e-10	0.24592	35374	0.00124766	38.5023	0.0156962	0.00676338	0.0203002	0.25035	1339300	79495	1259805	TRUE	8.86069e-09
Migraine_AllType	CBR1	12381_26:Zhang et al.	CBR1	Carbonyl reductase [NADPH] 1	P16152	rs16993864	21	36074301	A	C	-1.4996	0.0580213	6.08019e-141	0.0188548	7213	0.0832024	667.814	-0.00660174	0.0225797	0.77	0.0168	1339300	79495	1259805	TRUE	5.75075e-142
Migraine_AllType	CBR3	14091_42:Ferkingstad et al.	Carbonyl reductase 3	Carbonyl reductase [NADPH] 3	O75828	rs11088341	21	36156882	G	C	-0.4214	0.011232	1e-200	0.85403	35383	0.0442747	1407.51	0.0202027	0.00852524	0.0178	0.855367	1339300	79495	1259805	TRUE	3.07878e-290
Migraine_AllType	CBR3	14091_42:Ferkingstad et al.	Carbonyl reductase 3	Carbonyl reductase [NADPH] 3	O75828	rs4817787	21	36236727	C	T	-0.1447	0.008659	1.092e-62	0.6774	35384	0.00915117	279.24	-0.00219758	0.0064671	0.734	0.7169	1339300	79495	1259805	TRUE	1.42995e-60
Migraine_AllType	CBR3	14091_42:Ferkingstad et al.	Carbonyl reductase 3	Carbonyl reductase [NADPH] 3	O75828	rs2013780	21	36006136	G	A	-0.1182	0.009099	1.374e-38	0.72464	35383	0.00557556	168.742	0.00790113	0.00659644	0.231	0.720783	1339300	79495	1259805	TRUE	1.65262e-36
Migraine_AllType	CBR3	14091_42:Ferkingstad et al.	Carbonyl reductase 3	Carbonyl reductase [NADPH] 3	O75828	rs186755051	21	35789128	G	T	-0.1289	0.016565	7.167e-15	0.06468	35382	0.00201032	60.5478	0.00840458	0.0118724	0.479001	0.067067	1339300	79495	1259805	TRUE	3.89059e-14
Migraine_AllType	CBR3	14091_42:Zhang et al.	Carbonyl reductase 3	Carbonyl reductase [NADPH] 3	O75828	rs8133052	21	36135203	A	G	0.504183	0.0155512	1e-200	0.449813	7213	0.12582	1050.82	-0.0113036	0.00596041	0.0579002	0.451767	1339300	79495	1259805	TRUE	4.10552e-217
Migraine_AllType	CBR3	14091_42:Zhang et al.	Carbonyl reductase 3	Carbonyl reductase [NADPH] 3	O75828	rs2247051	21	36205288	A	G	0.290108	0.0187733	5.04458e-53	0.258353	7213	0.0322523	238.736	-0.00660174	0.00659751	0.317	0.274633	1339300	79495	1259805	TRUE	1.60678e-52
Migraine_AllType	CBR3	14091_42:Zhang et al.	Carbonyl reductase 3	Carbonyl reductase [NADPH] 3	O75828	rs1573304	21	35940027	A	G	0.138868	0.0175341	2.73447e-15	0.322127	7213	0.00842189	62.7071	-0.00569619	0.00627493	0.364	0.316567	1339300	79495	1259805	TRUE	5.31686e-15
Migraine_AllType	CCBL2	12682_5:Ferkingstad et al.	KAT3	Kynurenine--oxoglutarate transaminase 3	Q6YP21	rs1325924	1	88954632	C	T	-0.286	0.008091	1e-200	0.49447	35332	0.040893	1249.4	-0.000700245	0.00562906	0.901	0.486233	1339300	79495	1259805	TRUE	2.4881e-263
Migraine_AllType	CCBL2	12682_5:Ferkingstad et al.	KAT3	Kynurenine--oxoglutarate transaminase 3	Q6YP21	rs113996974	1	89168318	C	G	-0.1053	0.014218	1.3e-13	0.08904	35332	0.00179875	54.8473	0.0057037	0.011245	0.611999	0.072283	1339300	79495	1259805	TRUE	4.94512e-13
Migraine_AllType	CCBL2	12682_5:Ferkingstad et al.	KAT3	Kynurenine--oxoglutarate transaminase 3	Q6YP21	rs111885287	1	89264395	T	G	0.1433	0.023577	1.218e-09	0.03135	35331	0.00124717	36.9395	-0.0490012	0.019343	0.0113	0.026117	1339300	79495	1259805	TRUE	2.24557e-08
Migraine_AllType	CCBL2	12682_5:Ferkingstad et al.	KAT3	Kynurenine--oxoglutarate transaminase 3	Q6YP21	rs114776969	1	88489873	C	G	0.1827	0.03179	9.075e-09	0.01699	35332	0.00111496	33.0272	-0.028204	0.0243628	0.247	0.01515	1339300	79495	1259805	TRUE	4.11039e-08
Migraine_AllType	CCBL2	12682_5:Zhang et al.	KAT3	Kynurenine--oxoglutarate transaminase 3	Q6YP21	rs12144640	1	88946689	A	G	-0.186513	0.0165119	2.4285e-29	0.495633	7213	0.0173922	127.557	-0.000700245	0.00633613	0.912	0.485633	1339300	79495	1259805	TRUE	3.17942e-29
Migraine_AllType	CCDC126	6388_21:Ferkingstad et al.	CC126	Coiled-coil domain-containing protein 126	Q96EE4	rs145235515	7	23636675	A	G	0.2862	0.009255	1e-200	0.26465	35372	0.0318812	956.229	0.0106036	0.00676469	0.117	0.25045	1339300	79495	1259805	TRUE	1.69661e-199
Migraine_AllType	CCDC126	6388_21:Ferkingstad et al.	CC126	Coiled-coil domain-containing protein 126	Q96EE4	rs1637221	7	23193040	C	T	-0.0668	0.008642	1.075e-14	0.35976	35371	0.0020556	59.7448	-0.0105959	0.00604241	0.0795005	0.385683	1339300	79495	1259805	TRUE	2.04438e-13
Migraine_AllType	CCDC126	6388_21:Ferkingstad et al.	CC126	Coiled-coil domain-containing protein 126	Q96EE4	rs2058995	7	23717641	G	T	0.0656	0.009303	1.772e-12	0.27371	35372	0.00171095	49.7207	0.0107025	0.00656403	0.103	0.275333	1339300	79495	1259805	TRUE	2.13142e-11
Migraine_AllType	CCDC126	6388_21:Zhang et al.	CC126	Coiled-coil domain-containing protein 126	Q96EE4	rs35121828	7	23595366	A	G	0.497549	0.0181575	2.40125e-157	0.256967	7213	0.0945338	750.653	0.012699	0.00680179	0.0618999	0.245717	1339300	79495	1259805	TRUE	1.94872e-157
Migraine_AllType	CCDC134	15300_66:Ferkingstad et al.	CC134	Coiled-coil domain-containing protein 134	Q9H6E4	rs5996067	22	41802533	A	G	0.1038	0.008152	3.861e-37	0.39515	35379	0.00515032	162.122	0.00880116	0.00603885	0.145	0.376233	1339300	79495	1259805	TRUE	6.70586e-35
Migraine_AllType	CCDC134	15300_66:Ferkingstad et al.	CC134	Coiled-coil domain-containing protein 134	Q9H6E4	rs73169175	22	42325368	G	T	0.0626	0.011036	1.408e-08	0.15634	35374	0.00103375	32.1737	-0.002002	0.0086515	0.817	0.129583	1339300	79495	1259805	TRUE	2.68713e-08
Migraine_AllType	CCDC134	15300_66:Zhang et al.	CC134	Coiled-coil domain-containing protein 134	Q9H6E4	rs11090057	22	41735443	A	G	0.361625	0.0168082	1.4497e-99	0.357688	7213	0.0600893	462.758	0.00760104	0.00611684	0.214	0.364083	1339300	79495	1259805	TRUE	3.50915e-99
Migraine_AllType	CCDC134	15300_66:Zhang et al.	CC134	Coiled-coil domain-containing protein 134	Q9H6E4	rs11704061	22	41832344	C	G	0.396112	0.0620533	1.8393e-10	0.0175378	7213	0.00540701	40.7367	-0.00150113	0.0239388	0.95	0.0152	1339300	79495	1259805	TRUE	2.09225e-10
Migraine_AllType	CCDC134	15300_66:Zhang et al.	CC134	Coiled-coil domain-containing protein 134	Q9H6E4	rs1807590	22	41313231	A	G	-0.092472	0.0168216	3.9903e-08	0.41647	7213	0.00415621	30.211	-0.024098	0.00596647	5.36995e-05	0.426767	1339300	79495	1259805	TRUE	2.1955e-07
Migraine_AllType	CCDC80	3234_23:Ferkingstad et al.	URB	Coiled-coil domain-containing protein 80	Q76M96	rs9845240	3	112655985	A	G	0.0937	0.008481	2.238e-28	0.37053	35354	0.00409551	122.056	0.00469894	0.00620664	0.449	0.34855	1339300	79495	1259805	TRUE	4.4157e-27
Migraine_AllType	CCDC80	3234_23:Ferkingstad et al.	URB	Coiled-coil domain-containing protein 80	Q76M96	rs6797920	3	112791263	G	A	0.0573	0.008514	1.698e-11	0.63495	35362	0.00152206	45.2916	0.00359646	0.00607739	0.554	0.633917	1339300	79495	1259805	TRUE	5.89552e-11
Migraine_AllType	CCDC80	3234_23:Zhang et al.	URB	Coiled-coil domain-containing protein 80	Q76M96	rs9870933	3	112653470	A	G	0.147132	0.0170478	7.42893e-18	0.372799	7213	0.0101234	74.4659	0.00469894	0.00605866	0.438	0.372533	1339300	79495	1259805	TRUE	1.4121e-17
Migraine_AllType	CCL11	5301_7:Ferkingstad et al.	Eotaxin	Eotaxin	P51671	rs1989357	17	34227435	T	A	-0.1157	0.008288	2.707e-44	0.39124	35374	0.00637655	194.869	-0.0075988	0.00604846	0.209	0.385617	1339300	79495	1259805	TRUE	6.50697e-42
Migraine_AllType	CCL11	5301_7:Ferkingstad et al.	Eotaxin	Eotaxin	P51671	rs4795886	17	34185426	G	A	0.0554	0.008129	9.43e-12	0.45483	35374	0.00152206	46.443	0.000699755	0.0058018	0.904	0.426383	1339300	79495	1259805	TRUE	2.0037e-11
Migraine_AllType	CCL11	5301_7:Zhang et al.	Eotaxin	Eotaxin	P51671	rs7213460	17	34195594	A	G	-0.146927	0.0168065	2.80874e-18	0.41751	7213	0.0105	76.4061	-0.00559563	0.0059997	0.351	0.4102	1339300	79495	1259805	TRUE	5.95265e-18
Migraine_AllType	CCL17	3519_3:Ferkingstad et al.	TARC	C-C motif chemokine 17	Q92583	rs28695417	16	57410006	A	G	0.3985	0.015945	7.567e-138	0.07461	35373	0.0219285	624.573	-0.000100005	0.00997389	0.992	0.073783	1339300	79495	1259805	TRUE	1.46934e-133
Migraine_AllType	CCL17	3519_3:Ferkingstad et al.	TARC	C-C motif chemokine 17	Q92583	rs223895	16	57406984	C	T	-0.1425	0.008644	4.65e-61	0.61463	35373	0.00961948	271.754	-0.00720399	0.00607909	0.236	0.631667	1339300	79495	1259805	TRUE	4.83293e-58
Migraine_AllType	CCL17	3519_3:Zhang et al.	TARC	C-C motif chemokine 17	Q92583	rs9302690	16	57409056	A	G	0.510802	0.0292765	8.35521e-67	0.0849161	7213	0.0405496	304.331	0.00039992	0.0110007	0.971	0.073867	1339300	79495	1259805	TRUE	7.33935e-67
Migraine_AllType	CCL17	3519_3:Zhang et al.	TARC	C-C motif chemokine 17	Q92583	rs223895	16	57406984	T	C	0.179432	0.0174447	1.2082e-24	0.346042	7213	0.0145716	105.768	0.00720399	0.00607909	0.236	0.368333	1339300	79495	1259805	TRUE	3.50827e-24
Migraine_AllType	CCL21	2516_57:Ferkingstad et al.	6Ckine	C-C motif chemokine 21	O00585	rs10972211	9	34729993	A	G	0.1461	0.011399	1.309e-37	0.14707	35349	0.0053551	164.264	-0.00230265	0.00868884	0.790999	0.139567	1339300	79495	1259805	TRUE	2.15878e-36
Migraine_AllType	CCL21	2516_57:Ferkingstad et al.	6Ckine	C-C motif chemokine 21	O00585	rs10814194	9	35053111	C	T	0.0643	0.009789	5.088e-11	0.21818	35351	0.0014105	43.144	-0.00040008	0.00638017	0.95	0.234233	1339300	79495	1259805	TRUE	9.67491e-11
Migraine_AllType	CCL21	2516_57:Zhang et al.	6Ckine	C-C motif chemokine 21	O00585	rs10972201	9	34707376	A	G	-0.121072	0.0174076	3.83139e-12	0.338625	7213	0.00656575	48.3603	0.0117013	0.00624327	0.0609004	0.328433	1339300	79495	1259805	TRUE	1.12009e-11
Migraine_AllType	CCL22	3508_78:Ferkingstad et al.	MDC	C-C motif chemokine 22	O00626	rs62037104	16	57401753	A	C	-0.651	0.025649	4.027e-142	0.02622	35373	0.0216414	644.164	0.0226026	0.0215835	0.295	0.018317	1339300	79495	1259805	TRUE	7.35088e-136
Migraine_AllType	CCL22	3508_78:Ferkingstad et al.	MDC	C-C motif chemokine 22	O00626	rs71375907	16	57286010	G	T	-0.2383	0.014839	4.933e-58	0.08794	35373	0.00910936	257.878	0.00770028	0.0108036	0.476	0.078583	1339300	79495	1259805	TRUE	1.15872e-55
Migraine_AllType	CCL22	3508_78:Ferkingstad et al.	MDC	C-C motif chemokine 22	O00626	rs9921051	16	57340522	A	G	0.266	0.017403	9.723e-53	0.05923	35373	0.0078853	233.609	-0.0144032	0.0117686	0.221	0.069983	1339300	79495	1259805	TRUE	4.9137e-50
Migraine_AllType	CCL22	3508_78:Ferkingstad et al.	MDC	C-C motif chemokine 22	O00626	rs289750	16	56992852	C	T	-0.0741	0.008823	4.507e-17	0.33473	35371	0.00244545	70.5309	-0.0041988	0.00644906	0.515	0.2979	1339300	79495	1259805	TRUE	2.78654e-16
Migraine_AllType	CCL22	3508_78:Ferkingstad et al.	MDC	C-C motif chemokine 22	O00626	rs192297333	16	57476427	A	G	0.1323	0.021947	1.657e-09	0.03761	35372	0.00126708	36.3366	-0.000700245	0.0164278	0.966	0.031367	1339300	79495	1259805	TRUE	2.81573e-09
Migraine_AllType	CCL22	3508_78:Zhang et al.	MDC	C-C motif chemokine 22	O00626	rs170364	16	57376022	T	G	-0.227769	0.019172	2.99025e-32	0.251144	7213	0.0195137	141.102	0.00420116	0.00685554	0.54	0.2462	1339300	79495	1259805	TRUE	6.06583e-32
Migraine_AllType	CCL22	3508_78:Zhang et al.	MDC	C-C motif chemokine 22	O00626	rs4784790	16	57316119	G	C	0.341436	0.0325279	1.36699e-25	0.0682795	7213	0.0148328	110.15	-0.00869772	0.011772	0.46	0.068833	1339300	79495	1259805	TRUE	2.87553e-25
Migraine_AllType	CCL25	2705_5:Ferkingstad et al.	TECK	C-C motif chemokine 25	O15444	rs74959615	19	8056212	A	G	-1.1212	0.010606	1e-200	0.08393	35378	0.193305	11174.8	0.0044003	0.0108113	0.684	0.077683	1339300	79495	1259805	TRUE	0
Migraine_AllType	CCL25	2705_5:Ferkingstad et al.	TECK	C-C motif chemokine 25	O15444	rs10417559	19	8039524	G	A	-0.2339	0.008555	1.435e-164	0.42737	35376	0.0267774	747.474	-0.00540458	0.00600358	0.368	0.430183	1339300	79495	1259805	TRUE	1.33872e-157
Migraine_AllType	CCL25	2705_5:Ferkingstad et al.	TECK	C-C motif chemokine 25	O15444	rs115654697	19	8264155	T	A	-0.331	0.027854	1.446e-32	0.02529	35375	0.00540145	141.207	-0.0279983	0.0190674	0.142	0.0258	1339300	79495	1259805	TRUE	1.55709e-30
Migraine_AllType	CCL25	2705_5:Ferkingstad et al.	TECK	C-C motif chemokine 25	O15444	rs183113588	19	8252096	C	T	-0.219	0.020788	5.979e-26	0.04363	35376	0.00400248	110.978	0.0140015	0.0169581	0.409	0.03934	1339300	79495	1259805	TRUE	1.06504e-24
Migraine_AllType	CCL25	2705_5:Ferkingstad et al.	TECK	C-C motif chemokine 25	O15444	rs383273	19	8253077	T	C	0.2156	0.022096	1.717e-22	0.03896	35376	0.00348087	95.2019	0.00799793	0.0155493	0.607	0.039317	1339300	79495	1259805	TRUE	1.37649e-21
Migraine_AllType	CCL25	2705_5:Ferkingstad et al.	TECK	C-C motif chemokine 25	O15444	rs145137250	19	7722641	A	G	-0.2713	0.028374	1.159e-21	0.02323	35370	0.00334019	91.4185	0.0154008	0.0228866	0.501	0.016283	1339300	79495	1259805	TRUE	1.10593e-20
Migraine_AllType	CCL25	2705_5:Ferkingstad et al.	TECK	C-C motif chemokine 25	O15444	rs35947568	19	8361646	A	G	-0.2372	0.027594	8.246e-18	0.02609	35375	0.00285925	73.8883	-0.0140989	0.0180602	0.435	0.03338	1339300	79495	1259805	TRUE	6.47596e-17
Migraine_AllType	CCL25	2705_5:Zhang et al.	TECK	C-C motif chemokine 25	O15444	rs41320348	19	8062639	T	G	-1.10229	0.0284459	1e-200	0.0750728	7213	0.168738	1501.18	0.00610135	0.0106304	0.565999	0.080617	1339300	79495	1259805	TRUE	1.3033e-305
Migraine_AllType	CCL25	2705_5:Zhang et al.	TECK	C-C motif chemokine 25	O15444	rs8106737	19	8041309	A	G	-0.150965	0.0172091	2.15549e-18	0.368293	7213	0.0106045	76.9336	-0.000900405	0.00633636	0.887	0.36975	1339300	79495	1259805	TRUE	2.75321e-18
Migraine_AllType	CCL28	2890_59:Ferkingstad et al.	CCL28	C-C motif chemokine 28	Q9NRJ3	rs7703662	5	43420061	G	T	-0.0551	0.008212	1.955e-11	0.52394	35361	0.00151452	45.0174	0.0198966	0.00637762	0.00181001	0.51072	1339300	79495	1259805	TRUE	9.3099e-10
Migraine_AllType	CCL28	2890_59:Zhang et al.	CCL28	C-C motif chemokine 28	Q9NRJ3	rs7710570	5	43378715	T	C	0.108661	0.0168285	1.13732e-10	0.397061	7213	0.00565338	41.6808	-0.014799	0.00600355	0.0137	0.4065	1339300	79495	1259805	TRUE	4.05885e-10
Migraine_AllType	CCL7	4886_3:Ferkingstad et al.	MCP-3	C-C motif chemokine 7	P80098	rs72825084	17	34311319	T	C	-0.5668	0.009431	1e-200	0.13553	35373	0.0752792	3611.77	0.0018982	0.00952261	0.842	0.112933	1339300	79495	1259805	TRUE	0
Migraine_AllType	CCL7	4886_3:Ferkingstad et al.	MCP-3	C-C motif chemokine 7	P80098	rs111629662	17	34028038	A	G	0.711	0.031846	2.07e-110	0.0167	35368	0.0166024	498.431	-0.0334017	0.0226331	0.14	0.01845	1339300	79495	1259805	TRUE	7.20634e-105
Migraine_AllType	CCL7	4886_3:Ferkingstad et al.	MCP-3	C-C motif chemokine 7	P80098	rs41274294	17	34288152	C	T	-0.4679	0.024875	6.211e-79	0.02757	35373	0.011739	353.798	-0.0108992	0.017105	0.524	0.0314	1339300	79495	1259805	TRUE	7.18417e-76
Migraine_AllType	CCL7	4886_3:Ferkingstad et al.	MCP-3	C-C motif chemokine 7	P80098	rs148179811	17	34466322	A	C	0.5344	0.030775	1.522e-67	0.01698	35369	0.00953373	301.517	0.0339955	0.025647	0.185	0.013383	1339300	79495	1259805	TRUE	4.32532e-64
Migraine_AllType	CCL7	4886_3:Ferkingstad et al.	MCP-3	C-C motif chemokine 7	P80098	rs117799528	17	34597182	G	A	0.2271	0.016636	1.982e-42	0.06476	35368	0.00624733	186.342	-0.00280393	0.0116623	0.81	0.069317	1339300	79495	1259805	TRUE	4.40777e-41
Migraine_AllType	CCL7	4886_3:Ferkingstad et al.	MCP-3	C-C motif chemokine 7	P80098	rs750289	17	34177614	T	C	-0.1406	0.022468	3.902e-10	0.03618	35372	0.00137869	39.1577	0.0366983	0.0158131	0.0203002	0.035167	1339300	79495	1259805	TRUE	6.50984e-09
Migraine_AllType	CCL7	4886_3:Ferkingstad et al.	MCP-3	C-C motif chemokine 7	P80098	rs117954971	17	34093505	T	C	0.1325	0.023792	2.56e-08	0.03144	35371	0.00106923	31.0131	0.000699755	0.0242716	0.977	0.015783	1339300	79495	1259805	TRUE	3.9892e-08
Migraine_AllType	CCL7	4886_3:Zhang et al.	MCP-3	C-C motif chemokine 7	P80098	rs3138037	17	34320725	C	T	-0.659528	0.0211211	1e-200	0.167267	7213	0.121175	974.794	-0.00439966	0.0079715	0.581	0.1606	1339300	79495	1259805	TRUE	1.98204e-203
Migraine_AllType	CCL7	4886_3:Zhang et al.	MCP-3	C-C motif chemokine 7	P80098	rs34027279	17	34408671	C	G	0.299092	0.0418686	9.98207e-13	0.0402745	7213	0.00691539	51.0167	0.0164047	0.014779	0.267	0.0417	1339300	79495	1259805	TRUE	2.01622e-12
Migraine_AllType	CCL8	13748_4:Ferkingstad et al.	MCP-2	C-C motif chemokine 8	P80075	rs16969406	17	34273345	A	G	-0.48	0.007948	1e-200	0.16478	35373	0.0634188	3647.05	-0.010697	0.0085895	0.213	0.13755	1339300	79495	1259805	TRUE	0
Migraine_AllType	CCL8	13748_4:Ferkingstad et al.	MCP-2	C-C motif chemokine 8	P80075	rs34202026	17	34320338	T	A	-0.7153	0.030419	2.889e-122	0.01915	35373	0.0192211	552.92	0.0109993	0.0194135	0.571	0.0242	1339300	79495	1259805	TRUE	1.20854e-117
Migraine_AllType	CCL8	13748_4:Ferkingstad et al.	MCP-2	C-C motif chemokine 8	P80075	rs159268	17	34404782	G	A	-0.1689	0.009651	1.429e-68	0.25311	35373	0.0107859	306.26	-0.00220242	0.00691196	0.75	0.256983	1339300	79495	1259805	TRUE	2.77288e-66
Migraine_AllType	CCL8	13748_4:Ferkingstad et al.	MCP-2	C-C motif chemokine 8	P80075	rs159237	17	34436715	A	C	-0.1427	0.010091	2.134e-45	0.22023	35371	0.00699392	199.965	0.0118989	0.00698335	0.0883995	0.22765	1339300	79495	1259805	TRUE	1.50897e-42
Migraine_AllType	CCL8	13748_4:Ferkingstad et al.	MCP-2	C-C motif chemokine 8	P80075	rs4795847	17	34038126	G	C	0.0946	0.00856	2.143e-28	0.39	35369	0.00425801	122.127	-0.00849599	0.00609009	0.163	0.379783	1339300	79495	1259805	TRUE	1.29266e-26
Migraine_AllType	CCL8	13748_4:Ferkingstad et al.	MCP-2	C-C motif chemokine 8	P80075	rs17193116	17	33944729	A	G	-0.1344	0.016636	6.54e-16	0.06921	35373	0.00232728	65.2644	-0.015205	0.0119702	0.204	0.06505	1339300	79495	1259805	TRUE	7.9916e-15
Migraine_AllType	CCL8	13748_4:Zhang et al.	MCP-2	C-C motif chemokine 8	P80075	rs1821141	17	34326641	C	T	-1.02947	0.0182287	1e-200	0.180438	7213	0.313449	3188.57	-0.00569619	0.00786651	0.469	0.171283	1339300	79495	1259805	TRUE	0
Migraine_AllType	CCL8	13748_4:Zhang et al.	MCP-2	C-C motif chemokine 8	P80075	rs159247	17	34412574	G	A	-0.108548	0.0187391	7.22183e-09	0.26168	7213	0.00455291	33.5448	-0.00240288	0.00670338	0.719999	0.257533	1339300	79495	1259805	TRUE	9.18318e-09
Migraine_AllType	CCM2	12347_29:Ferkingstad et al.	CCM2	Cerebral cavernous malformations 2 protein	Q9BSQ5	rs6958168	7	44980215	G	T	0.0729	0.01072	1.045e-11	0.17184	35343	0.0015126	46.2425	0.000499875	0.00675388	0.941	0.205683	1339300	79495	1259805	TRUE	2.10174e-11
Migraine_AllType	CCM2	12347_29:Zhang et al.	CCM2	Cerebral cavernous malformations 2 protein	Q9BSQ5	rs7810512	7	45110732	C	A	0.107052	0.0187901	1.2656e-08	0.265424	7213	0.00446886	32.4497	-0.0010005	0.00674036	0.882	0.269533	1339300	79495	1259805	TRUE	1.46437e-08
Migraine_AllType	CCNH	9848_22:Ferkingstad et al.	Cyclin H	Cyclin-H	P51946	rs2230641	5	87399457	G	A	-0.0963	0.009848	1.387e-22	0.20218	35344	0.00299175	95.6163	-0.00180162	0.00714779	0.801	0.21625	1339300	79495	1259805	TRUE	7.47334e-22
Migraine_AllType	CCNH	9848_22:Zhang et al.	Cyclin H	Cyclin-H	P51946	rs2230641	5	87399457	G	A	-0.165792	0.0198338	7.51496e-17	0.22196	7213	0.00949366	69.8546	-0.00180162	0.00714779	0.801	0.21625	1339300	79495	1259805	TRUE	1.01449e-16
Migraine_AllType	CCT5	12569_25:Ferkingstad et al.	TCP-1-epsilon	T-complex protein 1 subunit epsilon	P48643	rs11557652	5	10256060	T	A	-0.1539	0.0227	1.204e-11	0.03389	35358	0.00155098	45.9622	-0.00709511	0.0190116	0.709	0.026017	1339300	79495	1259805	TRUE	3.3478e-11
Migraine_AllType	CCT5	12569_25:Zhang et al.	TCP-1-epsilon	T-complex protein 1 subunit epsilon	P48643	rs11557652	5	10256060	T	A	-0.516992	0.0583311	9.67837e-19	0.0207265	7213	0.0108499	78.532	-0.00709511	0.0190116	0.709	0.026017	1339300	79495	1259805	TRUE	1.44086e-18
Migraine_AllType	CD109	3290_50:Ferkingstad et al.	CD109	CD109 antigen	Q6YHK3	rs7738437	6	73781041	T	G	0.532	0.006262	1e-200	0.29948	35344	0.118752	7217.26	-0.00060018	0.0067358	0.929	0.33228	1339300	79495	1259805	TRUE	0
Migraine_AllType	CD109	3290_50:Ferkingstad et al.	CD109	CD109 antigen	Q6YHK3	rs3005503	6	73875709	T	C	0.1628	0.008821	4.624e-76	0.28906	35343	0.0108933	340.603	-0.00439966	0.0065382	0.501	0.299383	1339300	79495	1259805	TRUE	4.63327e-73
Migraine_AllType	CD109	3290_50:Ferkingstad et al.	CD109	CD109 antigen	Q6YHK3	rs141734398	6	73229638	T	C	-0.5275	0.032136	1.506e-60	0.01548	35339	0.00848146	269.424	0.0280042	0.0261928	0.285	0.013083	1339300	79495	1259805	TRUE	1.09439e-57
Migraine_AllType	CD109	3290_50:Ferkingstad et al.	CD109	CD109 antigen	Q6YHK3	rs71537130	6	73585399	T	C	-0.1857	0.019247	4.999e-22	0.04339	35348	0.00286272	93.0836	0.00279609	0.014987	0.852	0.03895	1339300	79495	1259805	TRUE	2.33451e-21
Migraine_AllType	CD109	3290_50:Ferkingstad et al.	CD109	CD109 antigen	Q6YHK3	rs7773619	6	73311914	G	T	0.0768	0.010776	1.028e-12	0.16624	35338	0.00163504	50.7905	-0.00680309	0.00783116	0.385	0.17815	1339300	79495	1259805	TRUE	5.44398e-12
Migraine_AllType	CD109	3290_50:Zhang et al.	CD109	CD109 antigen	Q6YHK3	rs9447036	6	73815729	T	C	0.59942	0.0169343	1e-200	0.293914	7213	0.149132	1252.59	-0.00749804	0.00649057	0.248	0.2901	1339300	79495	1259805	TRUE	3.02197e-257
Migraine_AllType	CD109	3290_50:Zhang et al.	CD109	CD109 antigen	Q6YHK3	rs72945999	6	73307441	A	T	0.216088	0.0280753	1.5819e-14	0.0949674	7213	0.00802657	59.2232	-0.00739729	0.00962161	0.442	0.106883	1339300	79495	1259805	TRUE	2.78856e-14
Migraine_AllType	CD109	3290_50:Zhang et al.	CD109	CD109 antigen	Q6YHK3	rs7775279	6	73984185	C	T	0.134413	0.0178053	4.92363e-14	0.325177	7213	0.00792907	56.9723	-0.00729656	0.00635631	0.251	0.312267	1339300	79495	1259805	TRUE	1.0587e-13
Migraine_AllType	CD109	3290_50:Zhang et al.	CD109	CD109 antigen	Q6YHK3	rs146071223	6	73502326	T	C	-0.464415	0.0675655	6.78594e-12	0.014973	7213	0.00636208	47.2326	0.0183997	0.0244109	0.451	0.015483	1339300	79495	1259805	TRUE	1.11294e-11
Migraine_AllType	CD14	16914_104:Ferkingstad et al.	sCD14	Monocyte differentiation antigen CD14, soluble	P08571	rs5744454	5	140633982	G	T	-0.2387	0.008824	3.582e-161	0.30745	35363	0.0242639	731.727	-0.00900038	0.00671292	0.18	0.271617	1339300	79495	1259805	TRUE	1.62114e-153
Migraine_AllType	CD14	16914_104:Ferkingstad et al.	sCD14	Monocyte differentiation antigen CD14, soluble	P08571	rs114928388	5	140383553	A	G	0.2585	0.021339	8.888e-34	0.03808	35363	0.00489539	146.74	0.0204985	0.0174086	0.239	0.029683	1339300	79495	1259805	TRUE	6.30762e-32
Migraine_AllType	CD14	16914_104:Ferkingstad et al.	sCD14	Monocyte differentiation antigen CD14, soluble	P08571	rs77819967	5	140936673	G	A	-0.1854	0.033666	3.648e-08	0.01573	35364	0.00106437	30.3258	0.0154993	0.0236929	0.513	0.01675	1339300	79495	1259805	TRUE	9.83096e-08
Migraine_AllType	CD14	16914_104:Zhang et al.	sCD14	Monocyte differentiation antigen CD14, soluble	P08571	rs5744441	5	140637262	A	G	-0.309891	0.0188958	2.2511e-59	0.237627	7213	0.0347945	268.885	-0.00849599	0.00674775	0.208	0.266083	1339300	79495	1259805	TRUE	9.57296e-59
Migraine_AllType	CD14	16914_104:Zhang et al.	sCD14	Monocyte differentiation antigen CD14, soluble	P08571	rs114928388	5	140383553	A	G	0.335137	0.0552954	1.42228e-09	0.0233606	7213	0.00512499	36.7237	0.0204985	0.0174086	0.239	0.029683	1339300	79495	1259805	TRUE	2.64786e-09
Migraine_AllType	CD14	8969_49:Ferkingstad et al.	CD14	Monocyte differentiation antigen CD14	P08571	rs5744454	5	140633982	G	T	-0.1895	0.008721	1.071e-104	0.30745	35363	0.0152923	472.13	-0.00900038	0.00671292	0.18	0.271617	1339300	79495	1259805	TRUE	1.32766e-99
Migraine_AllType	CD14	8969_49:Ferkingstad et al.	CD14	Monocyte differentiation antigen CD14	P08571	rs114928388	5	140383553	A	G	0.189	0.021038	2.615e-19	0.03808	35363	0.00261691	80.7031	0.0204985	0.0174086	0.239	0.029683	1339300	79495	1259805	TRUE	4.14088e-18
Migraine_AllType	CD14	8969_49:Zhang et al.	CD14	Monocyte differentiation antigen CD14	P08571	rs5744441	5	140637262	A	G	-0.308749	0.0188984	6.07217e-59	0.237627	7213	0.0345386	266.834	-0.00849599	0.00674775	0.208	0.266083	1339300	79495	1259805	TRUE	2.58594e-58
Migraine_AllType	CD14	8969_49:Zhang et al.	CD14	Monocyte differentiation antigen CD14	P08571	rs140121143	5	140404843	T	C	0.311275	0.0553148	1.89881e-08	0.0233606	7213	0.00442116	31.6581	0.0202045	0.0174159	0.246	0.029733	1339300	79495	1259805	TRUE	3.34983e-08
Migraine_AllType	CD163	5028_59:Ferkingstad et al.	sCD163	Scavenger receptor cysteine-rich type 1 protein M130	Q86VB7	rs11054859	12	7617180	A	G	-0.1402	0.01367	1.109e-24	0.10581	35389	0.00371948	105.18	-0.00749804	0.00958381	0.434	0.1073	1339300	79495	1259805	TRUE	1.64859e-23
Migraine_AllType	CD163	5028_59:Ferkingstad et al.	sCD163	Scavenger receptor cysteine-rich type 1 protein M130	Q86VB7	rs7303783	12	7641368	A	T	0.0481	0.008801	4.628e-08	0.66295	35389	0.00103394	29.8677	0.00020002	0.00550199	0.971	0.652067	1339300	79495	1259805	TRUE	7.13777e-08
Migraine_AllType	CD163	5028_59:Zhang et al.	sCD163	Scavenger receptor cysteine-rich type 1 protein M130	Q86VB7	rs11054859	12	7617180	A	G	-0.174473	0.0269921	1.08729e-10	0.106128	7213	0.00577553	41.7698	-0.00749804	0.00958381	0.434	0.1073	1339300	79495	1259805	TRUE	1.751e-10
Migraine_AllType	CD200	5112_73:Ferkingstad et al.	OX2G	OX-2 membrane glycoprotein	P41217	rs7619941	3	112337567	G	A	0.128	0.015789	5.183e-16	0.9323	35359	0.00206821	65.7183	0.00729656	0.00983172	0.457999	0.898867	1339300	79495	1259805	TRUE	3.27017e-15
Migraine_AllType	CD200	5112_73:Zhang et al.	OX2G	OX-2 membrane glycoprotein	P41217	rs9823309	3	112311692	T	C	-0.219756	0.0194931	3.11157e-29	0.23527	7213	0.0173775	127.057	0.00740253	0.00695253	0.287	0.24275	1339300	79495	1259805	TRUE	8.93313e-29
Migraine_AllType	CD200	5112_73:Zhang et al.	OX2G	OX-2 membrane glycoprotein	P41217	rs146515723	3	112190140	T	C	-0.235553	0.0382375	7.65291e-10	0.0485235	7213	0.00512339	37.9383	-0.0178992	0.0130747	0.171	0.055983	1339300	79495	1259805	TRUE	1.57084e-09
Migraine_AllType	CD200R1	5103_30:Ferkingstad et al.	MO2R1	Cell surface glycoprotein CD200 receptor 1	Q8TD46	rs62263730	3	112859161	A	G	0.1152	0.008424	1.429e-42	0.3474	35363	0.00601744	187.001	0.0082955	0.00627256	0.186	0.323317	1339300	79495	1259805	TRUE	3.29206e-40
Migraine_AllType	CD200R1	5103_30:Zhang et al.	MO2R1	Cell surface glycoprotein CD200 receptor 1	Q8TD46	rs62263730	3	112859161	A	G	0.245101	0.0178419	2.06611e-42	0.30244	7213	0.0253478	188.663	0.0082955	0.00627256	0.186	0.323317	1339300	79495	1259805	TRUE	8.84791e-42
Migraine_AllType	CD200R1	5103_30:Zhang et al.	MO2R1	Cell surface glycoprotein CD200 receptor 1	Q8TD46	rs13081854	3	113094528	G	A	0.106437	0.0188752	1.77526e-08	0.264384	7213	0.00440658	31.7894	-0.000500125	0.00664443	0.94	0.26575	1339300	79495	1259805	TRUE	1.9877e-08
Migraine_AllType	CD209	3029_52:Ferkingstad et al.	DC-SIGN	CD209 antigen	Q9NNX6	rs10408468	19	7723094	C	T	-0.3181	0.009481	1e-200	0.2253	35369	0.0353226	1125.63	0.00079968	0.00670043	0.905	0.249	1339300	79495	1259805	TRUE	1.0244e-237
Migraine_AllType	CD209	3029_52:Ferkingstad et al.	DC-SIGN	CD209 antigen	Q9NNX6	rs4804804	19	7748977	A	G	-0.1525	0.008557	4.882e-71	0.33246	35372	0.0103225	317.594	-0.000100005	0.00725363	0.989	0.360033	1339300	79495	1259805	TRUE	4.83794e-69
Migraine_AllType	CD209	3029_52:Ferkingstad et al.	DC-SIGN	CD209 antigen	Q9NNX6	rs72996471	19	7679991	A	T	-0.1503	0.012462	1.712e-33	0.11291	35371	0.00452531	145.451	0.014997	0.00911752	0.1	0.121783	1339300	79495	1259805	TRUE	2.83321e-31
Migraine_AllType	CD209	3029_52:Ferkingstad et al.	DC-SIGN	CD209 antigen	Q9NNX6	rs8100029	19	7383946	G	A	-0.1145	0.019859	8.139e-09	0.04311	35369	0.00108164	33.2408	0.0165031	0.0145593	0.257	0.043333	1339300	79495	1259805	TRUE	3.6282e-08
Migraine_AllType	CD209	3029_52:Zhang et al.	DC-SIGN	CD209 antigen	Q9NNX6	rs2335525	19	7720827	G	A	-0.399727	0.0185423	6.09047e-100	0.250659	7213	0.0600233	464.6	0.000899595	0.00715889	0.9	0.249	1339300	79495	1259805	TRUE	2.56729e-100
Migraine_AllType	CD209	3029_52:Zhang et al.	DC-SIGN	CD209 antigen	Q9NNX6	rs4804804	19	7748977	A	G	-0.178118	0.0170688	2.58999e-25	0.357826	7213	0.0145804	108.865	-0.000100005	0.00725363	0.989	0.360033	1339300	79495	1259805	TRUE	3.11781e-25
Migraine_AllType	CD244	5063_12:Ferkingstad et al.	CD244	Natural killer cell receptor 2B4	Q9BZW8	rs114594620	1	160731600	C	T	-0.2645	0.02646	1.584e-23	0.02348	35360	0.00320819	99.9188	-0.0275973	0.0226959	0.224	0.0186	1339300	79495	1259805	TRUE	4.17392e-22
Migraine_AllType	CD244	5063_12:Ferkingstad et al.	CD244	Natural killer cell receptor 2B4	Q9BZW8	rs113896482	1	160862395	T	C	0.1251	0.021461	5.574e-09	0.03508	35365	0.00105949	33.9774	-0.0299954	0.0183967	0.103	0.025433	1339300	79495	1259805	TRUE	3.9957e-08
Migraine_AllType	CD244	5063_12:Zhang et al.	CD244	Natural killer cell receptor 2B4	Q9BZW8	rs114594620	1	160731600	C	T	-0.356236	0.0639727	2.661e-08	0.0174685	7213	0.0043562	31.0003	-0.0275973	0.0226959	0.224	0.0186	1339300	79495	1259805	TRUE	4.77395e-08
Migraine_AllType	CD248	15491_20:Ferkingstad et al.	CD248	Endosialin	Q9HCU0	rs150342517	11	66351745	T	C	0.1224	0.020842	4.287e-09	0.0428	35363	0.00122755	34.4873	-0.00910129	0.017167	0.596	0.031417	1339300	79495	1259805	TRUE	1.12634e-08
Migraine_AllType	CD248	15491_20:Zhang et al.	CD248	Endosialin	Q9HCU0	rs565972	11	66312316	A	G	0.0955749	0.0167151	1.12174e-08	0.476778	7213	0.00455743	32.6851	0.0117013	0.00588296	0.0467003	0.468667	1339300	79495	1259805	TRUE	2.83199e-08
Migraine_AllType	CD274	5060_62:Ferkingstad et al.	B7-H1	Programmed cell death 1 ligand 1	Q9NZQ7	rs1411262	9	5459419	T	C	-0.2424	0.00887	1.907e-164	0.25993	35368	0.022606	746.781	0.00850374	0.00667981	0.203	0.258833	1339300	79495	1259805	TRUE	9.20874e-157
Migraine_AllType	CD274	5060_62:Ferkingstad et al.	B7-H1	Programmed cell death 1 ligand 1	Q9NZQ7	rs6476985	9	5517559	T	C	-0.0803	0.013785	5.712e-09	0.09121	35367	0.00106897	33.9307	-0.00820356	0.00928595	0.377	0.113317	1339300	79495	1259805	TRUE	2.05986e-08
Migraine_AllType	CD274	5060_62:Zhang et al.	B7-H1	Programmed cell death 1 ligand 1	Q9NZQ7	rs822342	9	5453973	T	C	-0.36538	0.0186618	3.28166e-83	0.258284	7213	0.0511511	383.232	0.00840458	0.00667516	0.208	0.25815	1339300	79495	1259805	TRUE	1.13194e-82
Migraine_AllType	CD300A	5630_48:Ferkingstad et al.	CM35H	CMRF35-like molecule 8	Q9UGN4	rs2250386	17	74457139	G	A	-0.5894	0.007755	1e-200	0.18875	35377	0.106388	5776.07	-0.00280393	0.00743287	0.706	0.1915	1339300	79495	1259805	TRUE	0
Migraine_AllType	CD300A	5630_48:Ferkingstad et al.	CM35H	CMRF35-like molecule 8	Q9UGN4	rs59728170	17	74569905	A	G	0.3654	0.017389	4.914e-98	0.06257	35380	0.0156629	441.533	0.00760104	0.0115918	0.512	0.073017	1339300	79495	1259805	TRUE	3.22637e-94
Migraine_AllType	CD300A	5630_48:Ferkingstad et al.	CM35H	CMRF35-like molecule 8	Q9UGN4	rs1320040	17	74374262	C	T	-0.1159	0.010306	2.416e-29	0.77957	35372	0.0046166	126.463	-0.00789872	0.00713087	0.268	0.77485	1339300	79495	1259805	TRUE	9.71819e-28
Migraine_AllType	CD300A	5630_48:Ferkingstad et al.	CM35H	CMRF35-like molecule 8	Q9UGN4	rs6501685	17	74051936	T	C	0.104	0.012231	1.843e-17	0.14294	35373	0.0026501	72.2967	-0.00080032	0.00924299	0.931	0.113283	1339300	79495	1259805	TRUE	5.48594e-17
Migraine_AllType	CD300A	5630_48:Ferkingstad et al.	CM35H	CMRF35-like molecule 8	Q9UGN4	rs2292107	17	74544913	T	C	-0.1034	0.012267	3.477e-17	0.14543	35380	0.0026575	71.046	-0.00729656	0.00854208	0.393	0.1379	1339300	79495	1259805	TRUE	2.84347e-16
Migraine_AllType	CD300A	5630_48:Ferkingstad et al.	CM35H	CMRF35-like molecule 8	Q9UGN4	rs75597688	17	74303738	G	A	0.0772	0.013637	1.505e-08	0.10797	35379	0.00114801	32.0459	0.0210959	0.00951407	0.0265999	0.106717	1339300	79495	1259805	TRUE	1.68622e-07
Migraine_AllType	CD300A	5630_48:Zhang et al.	CM35H	CMRF35-like molecule 8	Q9UGN4	rs2670843	17	74455647	T	A	-0.783595	0.019222	1e-200	0.181686	7213	0.182581	1661.37	-0.00260339	0.00740052	0.725	0.19135	1339300	79495	1259805	TRUE	0
Migraine_AllType	CD300A	5630_48:Zhang et al.	CM35H	CMRF35-like molecule 8	Q9UGN4	rs11868846	17	74555287	G	C	0.359344	0.0335505	1.43799e-26	0.0644669	7213	0.0155757	114.684	0.0057037	0.0116023	0.623	0.073817	1339300	79495	1259805	TRUE	2.52371e-26
Migraine_AllType	CD300A	5630_48:Zhang et al.	CM35H	CMRF35-like molecule 8	Q9UGN4	rs72852270	17	74394226	A	G	-0.372537	0.054065	6.02768e-12	0.0244697	7213	0.0066258	47.4664	-0.00820356	0.0201556	0.684	0.022533	1339300	79495	1259805	TRUE	8.29608e-12
Migraine_AllType	CD300A	5630_48:Zhang et al.	CM35H	CMRF35-like molecule 8	Q9UGN4	rs117056610	17	74501969	T	C	0.287584	0.0495564	6.78267e-09	0.0287675	7213	0.00462152	33.6674	0.0467023	0.0170466	0.00615007	0.029983	1339300	79495	1259805	TRUE	2.38542e-08
Migraine_AllType	CD300C	5066_134:Ferkingstad et al.	CLM6	CMRF35-like molecule 6	Q08708	rs72844326	17	74462952	G	T	-0.6071	0.020092	1.447e-200	0.04222	35377	0.0298081	912.955	0.00990082	0.0144089	0.492	0.044	1339300	79495	1259805	TRUE	2.23573e-192
Migraine_AllType	CD300C	5066_134:Ferkingstad et al.	CLM6	CMRF35-like molecule 6	Q08708	rs117027254	17	74437210	T	G	-0.3839	0.0313	1.39e-34	0.01691	35374	0.00490008	150.426	0.0178989	0.0265989	0.501	0.013083	1339300	79495	1259805	TRUE	4.04142e-33
Migraine_AllType	CD300C	5066_134:Ferkingstad et al.	CLM6	CMRF35-like molecule 6	Q08708	rs58440339	17	74543335	T	C	0.1485	0.012928	1.533e-30	0.11302	35380	0.00442132	131.937	0.0057037	0.00954179	0.55	0.1075	1339300	79495	1259805	TRUE	2.75992e-29
Migraine_AllType	CD300C	5066_134:Ferkingstad et al.	CLM6	CMRF35-like molecule 6	Q08708	rs145767181	17	74472902	G	A	-0.3434	0.039051	1.448e-18	0.01163	35376	0.002711	77.3235	-0.0243029	0.0271662	0.371	0.01115	1339300	79495	1259805	TRUE	1.42945e-17
Migraine_AllType	CD300C	5066_134:Ferkingstad et al.	CLM6	CMRF35-like molecule 6	Q08708	rs76081401	17	74646399	A	G	-0.3093	0.03727	1.051e-16	0.01252	35380	0.0023655	68.8678	-0.0331019	0.0303868	0.276	0.009283	1339300	79495	1259805	TRUE	1.11343e-15
Migraine_AllType	CD300C	5066_134:Ferkingstad et al.	CLM6	CMRF35-like molecule 6	Q08708	rs62064540	17	74175749	C	T	-0.2703	0.034472	4.461e-15	0.01416	35377	0.00203982	61.4801	0.0183997	0.0354756	0.604	0.0068	1339300	79495	1259805	TRUE	1.95074e-14
Migraine_AllType	CD300C	5066_134:Zhang et al.	CLM6	CMRF35-like molecule 6	Q08708	rs62087200	17	74463637	A	G	-0.764918	0.0373564	1.27575e-90	0.049286	7213	0.0548319	419.159	0.00970278	0.014419	0.501	0.043933	1339300	79495	1259805	TRUE	1.62223e-90
Migraine_AllType	CD300C	5066_134:Zhang et al.	CLM6	CMRF35-like molecule 6	Q08708	rs9912017	17	74487717	G	T	-0.12267	0.018636	4.95383e-11	0.270692	7213	0.00594146	43.3163	-0.00470103	0.00655099	0.473	0.27395	1339300	79495	1259805	TRUE	7.80327e-11
Migraine_AllType	CD33	3166_92:Ferkingstad et al.	Siglec-3	Myeloid cell surface antigen CD33	P20138	rs2411317	19	51318380	G	A	-0.4448	0.005897	1e-200	0.62386	35381	0.0928531	5689.09	-0.0145043	0.00602678	0.0161002	0.59685	1339300	79495	1259805	TRUE	0
Migraine_AllType	CD33	3166_92:Ferkingstad et al.	Siglec-3	Myeloid cell surface antigen CD33	P20138	rs7246268	19	51182450	T	G	0.2389	0.010987	7.992e-105	0.27576	35374	0.0227969	472.77	-0.005103	0.00669596	0.446	0.262167	1339300	79495	1259805	TRUE	1.35708e-100
Migraine_AllType	CD33	3166_92:Ferkingstad et al.	Siglec-3	Myeloid cell surface antigen CD33	P20138	rs73051055	19	51090185	A	T	0.2251	0.012247	1.917e-75	0.19943	35374	0.0161797	337.806	0.0143959	0.00837953	0.0858005	0.1801	1339300	79495	1259805	TRUE	3.65361e-71
Migraine_AllType	CD33	3166_92:Ferkingstad et al.	Siglec-3	Myeloid cell surface antigen CD33	P20138	rs73067369	19	51563227	C	G	-0.2418	0.01579	6.258e-53	0.10555	35384	0.0110397	234.49	0.0219963	0.011392	0.0534995	0.08866	1339300	79495	1259805	TRUE	1.74855e-49
Migraine_AllType	CD33	3166_92:Ferkingstad et al.	Siglec-3	Myeloid cell surface antigen CD33	P20138	rs34733715	19	51376740	A	G	-0.1482	0.011402	1.26e-38	0.24585	35376	0.00814431	168.931	-0.000900405	0.00716533	0.9	0.247867	1339300	79495	1259805	TRUE	1.67126e-37
Migraine_AllType	CD33	3166_92:Ferkingstad et al.	Siglec-3	Myeloid cell surface antigen CD33	P20138	rs78566523	19	51712403	A	G	-0.3329	0.037751	1.162e-18	0.01756	35378	0.00382374	77.7582	0.0154993	0.0180304	0.39	0.02715	1339300	79495	1259805	TRUE	1.10297e-17
Migraine_AllType	CD33	3166_92:Ferkingstad et al.	Siglec-3	Myeloid cell surface antigen CD33	P20138	rs3865443	19	51034426	A	C	0.0822	0.01098	7.099e-14	0.27176	35365	0.00267445	56.0421	0.0100988	0.00703257	0.151	0.2321	1339300	79495	1259805	TRUE	8.25575e-13
Migraine_AllType	CD33	3166_92:Zhang et al.	Siglec-3	Myeloid cell surface antigen CD33	P20138	rs34813869	19	51233866	G	A	-0.823437	0.0143355	1e-200	0.355677	7213	0.310778	3298.49	-0.00579677	0.00608782	0.341	0.37055	1339300	79495	1259805	TRUE	0
Migraine_AllType	CD33	3166_92:Zhang et al.	Siglec-3	Myeloid cell surface antigen CD33	P20138	rs60650416	19	51175335	G	A	0.406247	0.0370484	9.28724e-28	0.0528906	7213	0.0165344	120.205	-0.00979784	0.0132906	0.461	0.052633	1339300	79495	1259805	TRUE	2.00436e-27
Migraine_AllType	CD33	3166_92:Zhang et al.	Siglec-3	Myeloid cell surface antigen CD33	P20138	rs273630	19	51307999	A	G	0.157601	0.0268477	4.54658e-09	0.104464	7213	0.00464727	34.4495	-0.00589736	0.0104358	0.572	0.088317	1339300	79495	1259805	TRUE	6.35152e-09
Migraine_AllType	CD4	3143_3:Ferkingstad et al.	sCD4	T-cell surface glycoprotein CD4	P01730	rs61916271	12	6781356	A	G	-0.0607	0.009746	4.715e-10	0.20984	35391	0.00122183	38.7882	-0.00879859	0.00723592	0.224	0.2123	1339300	79495	1259805	TRUE	2.66459e-09
Migraine_AllType	CD4	3143_3:Zhang et al.	sCD4	T-cell surface glycoprotein CD4	P01730	rs73053728	12	6787380	G	A	-0.148931	0.0178135	7.42088e-17	0.305698	7213	0.00941545	69.8797	-0.00810274	0.00640714	0.206	0.3099	1339300	79495	1259805	TRUE	1.86472e-16
Migraine_AllType	CD46	17682_1:Ferkingstad et al.	CD46	Membrane cofactor protein	P15529	rs10746399	1	207770727	C	T	-0.2398	0.008173	3.182e-189	0.54745	35370	0.0284931	860.817	-0.0034042	0.00602397	0.572	0.56925	1339300	79495	1259805	TRUE	8.41802e-182
Migraine_AllType	CD46	17682_1:Ferkingstad et al.	CD46	Membrane cofactor protein	P15529	rs60467252	1	207651037	A	G	0.0839	0.012446	1.574e-11	0.12495	35370	0.0015393	45.4402	0.00159872	0.00812443	0.844	0.143417	1339300	79495	1259805	TRUE	3.57815e-11
Migraine_AllType	CD46	17682_1:Zhang et al.	CD46	Membrane cofactor protein	P15529	rs2724360	1	207769813	C	T	0.692467	0.0181802	1e-200	0.222654	7213	0.165987	1450.38	0.00279609	0.00698651	0.689	0.231767	1339300	79495	1259805	TRUE	3.8963e-296
Migraine_AllType	CD46	17682_1:Zhang et al.	CD46	Membrane cofactor protein	P15529	rs57554137	1	207577265	A	C	0.10571	0.017076	6.3238e-10	0.360044	7213	0.00514953	38.3124	0.00610135	0.00667937	0.361	0.36388	1339300	79495	1259805	TRUE	1.05814e-09
Migraine_AllType	CD46	17682_1:Zhang et al.	CD46	Membrane cofactor protein	P15529	rs55657585	1	207881698	G	T	-0.190607	0.0329628	7.66844e-09	0.0666852	7213	0.00452236	33.4279	0.012699	0.0125604	0.312	0.0577	1339300	79495	1259805	TRUE	1.29019e-08
Migraine_AllType	CD48	3292_75:Ferkingstad et al.	CD48	CD48 antigen	P09326	rs1980606	1	160684996	A	G	-0.2807	0.010909	5.147e-146	0.18289	35356	0.0235497	662.049	-0.000700245	0.00785882	0.929	0.1972	1339300	79495	1259805	TRUE	2.8828e-141
Migraine_AllType	CD48	3292_75:Ferkingstad et al.	CD48	CD48 antigen	P09326	rs114547897	1	160597708	C	T	-0.7547	0.034322	3.707e-107	0.01444	35358	0.0162117	483.48	0.0259991	0.0281091	0.355	0.01105	1339300	79495	1259805	TRUE	1.37439e-102
Migraine_AllType	CD48	3292_75:Ferkingstad et al.	CD48	CD48 antigen	P09326	rs115932947	1	160491847	C	T	-0.3621	0.033515	3.288e-27	0.01679	35351	0.00432896	116.722	0.0288012	0.0266599	0.28	0.011733	1339300	79495	1259805	TRUE	1.01509e-25
Migraine_AllType	CD48	3292_75:Ferkingstad et al.	CD48	CD48 antigen	P09326	rs57213460	1	161207847	G	C	-0.0549	0.00876	3.673e-10	0.38432	35363	0.00142634	39.2746	0.00659818	0.00610762	0.28	0.3715	1339300	79495	1259805	TRUE	1.84016e-09
Migraine_AllType	CD48	3292_75:Zhang et al.	CD48	CD48 antigen	P09326	rs352684	1	160711985	A	G	-0.353888	0.0163453	9.16544e-101	0.423679	7213	0.0611594	468.625	0.00960374	0.00605971	0.113	0.4136	1339300	79495	1259805	TRUE	3.66691e-100
Migraine_AllType	CD48	3292_75:Zhang et al.	CD48	CD48 antigen	P09326	rs35304526	1	160712795	A	G	-0.375044	0.052914	1.49179e-12	0.0253015	7213	0.00693763	50.223	0.00239712	0.0187	0.898	0.025533	1339300	79495	1259805	TRUE	1.7921e-12
Migraine_AllType	CD55	5069_9:Ferkingstad et al.	DAF	Complement decay-accelerating factor	P08174	rs2039543	1	207294228	C	T	-0.3941	0.007139	1e-200	0.28655	35375	0.0635048	3047.29	0.0107025	0.00665891	0.108	0.271683	1339300	79495	1259805	TRUE	0
Migraine_AllType	CD55	5069_9:Ferkingstad et al.	DAF	Complement decay-accelerating factor	P08174	rs2796260	1	207741252	T	G	0.0809	0.008826	4.918e-20	0.33441	35370	0.00291349	84.0126	-0.00680309	0.00625811	0.277	0.3172	1339300	79495	1259805	TRUE	7.37446e-19
Migraine_AllType	CD55	5069_9:Ferkingstad et al.	DAF	Complement decay-accelerating factor	P08174	rs2842754	1	207083958	C	T	-0.0693	0.009806	1.578e-12	0.23958	35370	0.00174985	49.9411	-0.00660174	0.00703454	0.348	0.2244	1339300	79495	1259805	TRUE	8.90763e-12
Migraine_AllType	CD55	5069_9:Zhang et al.	DAF	Complement decay-accelerating factor	P08174	rs6668560	1	207243462	C	G	-0.792583	0.0169115	1e-200	0.241092	7213	0.229875	2195.86	0.0107025	0.00684644	0.118	0.245483	1339300	79495	1259805	TRUE	0
Migraine_AllType	CD55	5069_9:Zhang et al.	DAF	Complement decay-accelerating factor	P08174	rs3748671	1	207079686	C	T	-0.11054	0.0167301	4.19358e-11	0.438167	7213	0.00601611	43.6437	0.00990082	0.00598193	0.0978994	0.442317	1339300	79495	1259805	TRUE	1.04407e-10
Migraine_AllType	CD55	5069_9:Zhang et al.	DAF	Complement decay-accelerating factor	P08174	rs147774007	1	207655896	A	G	0.317078	0.054259	5.325e-09	0.0243311	7213	0.00477338	34.1404	-0.0181029	0.0211037	0.391	0.0198	1339300	79495	1259805	TRUE	8.43388e-09
Migraine_AllType	CD58	10938_13:Ferkingstad et al.	sLFA-3	Lymphocyte function-associated antigen 3	P19256	rs61789227	1	116537006	G	A	0.6656	0.027448	6.699e-130	0.02109	35344	0.0182926	588.004	0.0143959	0.0210478	0.494	0.02145	1339300	79495	1259805	TRUE	8.83101e-125
Migraine_AllType	CD58	10938_13:Ferkingstad et al.	sLFA-3	Lymphocyte function-associated antigen 3	P19256	rs74517097	1	117009018	G	T	0.1442	0.025476	1.512e-08	0.02467	35352	0.00100065	32.0364	0.0204005	0.0171049	0.233	0.030717	1339300	79495	1259805	TRUE	6.86598e-08
Migraine_AllType	CD58	10938_13:Zhang et al.	sLFA-3	Lymphocyte function-associated antigen 3	P19256	rs60612523	1	116517087	G	A	0.704774	0.0646769	1.95112e-27	0.0165673	7213	0.0161855	118.708	0.00939572	0.0207698	0.651	0.0217	1339300	79495	1259805	TRUE	3.34322e-27
Migraine_AllType	CD59	11514_196:Ferkingstad et al.	CD59	CD59 glycoprotein	P13987	rs831630	11	33721473	T	C	-0.1828	0.008567	5.102e-101	0.32663	35356	0.0146991	455.271	-0.0133994	0.00626664	0.0324997	0.332733	1339300	79495	1259805	TRUE	6.08925e-95
Migraine_AllType	CD59	11514_196:Ferkingstad et al.	CD59	CD59 glycoprotein	P13987	rs10836121	11	33848167	T	C	-0.0712	0.008107	1.604e-18	0.51682	35357	0.00253185	77.1285	-0.00970278	0.00598537	0.105	0.5244	1339300	79495	1259805	TRUE	4.26508e-17
Migraine_AllType	CD59	11514_196:Ferkingstad et al.	CD59	CD59 glycoprotein	P13987	rs4756046	11	33821025	A	C	0.092	0.014961	7.773e-10	0.91895	35357	0.00126081	37.812	0.0164038	0.0118145	0.165	0.931783	1339300	79495	1259805	TRUE	5.0436e-09
Migraine_AllType	CD59	11514_196:Zhang et al.	CD59	CD59 glycoprotein	P13987	rs831630	11	33721473	T	C	-0.394336	0.0172189	4.16957e-112	0.309025	7213	0.0664078	524.326	-0.0133994	0.00626664	0.0324997	0.332733	1339300	79495	1259805	TRUE	3.09631e-111
Migraine_AllType	CD59	11514_196:Zhang et al.	CD59	CD59 glycoprotein	P13987	rs10836121	11	33848167	C	T	0.113532	0.0166781	1.07509e-11	0.469707	7213	0.0064211	46.3258	0.00970278	0.00598537	0.105	0.4756	1339300	79495	1259805	TRUE	2.70642e-11
Migraine_AllType	CD5L	3293_2:Ferkingstad et al.	CD5L	CD5 antigen-like	O43866	rs2765500	1	157833087	C	T	0.2753	0.008316	1e-200	0.50584	35364	0.0378899	1095.87	-0.00019998	0.00693647	0.977	0.499617	1339300	79495	1259805	TRUE	9.41283e-232
Migraine_AllType	CD5L	3293_2:Ferkingstad et al.	CD5L	CD5 antigen-like	O43866	rs6696423	1	157880504	A	G	-0.0934	0.008478	3.171e-28	0.57142	35363	0.00427279	121.362	-0.0030952	0.00605121	0.609	0.6248	1339300	79495	1259805	TRUE	4.03362e-27
Migraine_AllType	CD5L	3293_2:Ferkingstad et al.	CD5L	CD5 antigen-like	O43866	rs78924133	1	158113948	C	T	-0.1674	0.025522	5.412e-11	0.02837	35356	0.0015449	43.0187	0.020998	0.0188776	0.266	0.02425	1339300	79495	1259805	TRUE	3.09013e-10
Migraine_AllType	CD5L	3293_2:Zhang et al.	CD5L	CD5 antigen-like	O43866	rs2765501	1	157834858	A	G	0.376988	0.0164016	6.97797e-113	0.420144	7213	0.0692474	528.156	0.00129916	0.00570945	0.82	0.446	1339300	79495	1259805	TRUE	2.15357e-113
Migraine_AllType	CD5L	3293_2:Zhang et al.	CD5L	CD5 antigen-like	O43866	rs12565518	1	157692347	C	T	-0.234067	0.0378037	6.28073e-10	0.0503951	7213	0.00524375	38.3258	0.00139902	0.012659	0.912	0.055967	1339300	79495	1259805	TRUE	7.26456e-10
Migraine_AllType	CD68	18922_27:Ferkingstad et al.	CD68	Macrosialin	P34810	rs184469798	17	7350302	T	G	-0.2732	0.034699	3.452e-15	0.01321	35370	0.00194589	61.9873	0.0795041	0.0259548	0.00218998	0.013067	1339300	79495	1259805	TRUE	3.39919e-13
Migraine_AllType	CD68	18922_27:Zhang et al.	CD68	Macrosialin	P34810	rs9901673	17	7580783	A	C	0.587568	0.0213561	1.51194e-158	0.163108	7213	0.0942521	756.749	-0.0075988	0.00791451	0.337	0.165017	1339300	79495	1259805	TRUE	1.93621e-159
Migraine_AllType	CD72	7009_8:Ferkingstad et al.	CD72	B-cell differentiation antigen CD72	P21854	rs34791102	9	35612981	A	G	0.2264	0.015734	6.05e-47	0.06974	35351	0.00665073	207.038	-0.00820356	0.0127209	0.519	0.0568	1339300	79495	1259805	TRUE	4.68533e-45
Migraine_AllType	CD72	7009_8:Zhang et al.	CD72	B-cell differentiation antigen CD72	P21854	rs75679360	9	35563364	A	G	0.526913	0.0373286	1.19328e-44	0.0516429	7213	0.0271951	199.193	-0.00670241	0.0129584	0.604999	0.0549	1339300	79495	1259805	TRUE	2.28124e-44
Migraine_AllType	CD8A	15462_28:Ferkingstad et al.	CD8A	T-cell surface glycoprotein CD8 alpha chain	P01732	rs3020729	2	86785170	G	A	0.3798	0.010145	1e-200	0.20433	35345	0.0469035	1401.46	0.0108015	0.00774269	0.163	0.1724	1339300	79495	1259805	TRUE	1.74619e-291
Migraine_AllType	CD8A	15462_28:Ferkingstad et al.	CD8A	T-cell surface glycoprotein CD8 alpha chain	P01732	rs112959636	2	86288387	A	G	-0.2216	0.022696	1.611e-22	0.03625	35344	0.00343117	95.3271	0.00819632	0.0165298	0.62	0.033783	1339300	79495	1259805	TRUE	1.25671e-21
Migraine_AllType	CD8A	15462_28:Ferkingstad et al.	CD8A	T-cell surface glycoprotein CD8 alpha chain	P01732	rs115029613	2	87013477	A	G	0.1575	0.02834	2.736e-08	0.02165	35329	0.00105086	30.8842	0.00730327	0.0202232	0.717999	0.0274	1339300	79495	1259805	TRUE	5.74003e-08
Migraine_AllType	CD8A	15462_28:Zhang et al.	CD8A	T-cell surface glycoprotein CD8 alpha chain	P01732	rs3020726	2	86789383	G	A	0.510069	0.0217112	1.14879e-117	0.165604	7213	0.0719003	551.785	0.00860289	0.00796328	0.28	0.16045	1339300	79495	1259805	TRUE	1.23584e-117
Migraine_AllType	CD97	18881_7:Ferkingstad et al.	CD97	CD97 antigen	P48960	rs150665764	19	14388802	C	G	-0.3672	0.030532	2.575e-33	0.01979	35370	0.00523119	144.634	-0.0293979	0.0216247	0.174	0.020833	1339300	79495	1259805	TRUE	2.45117e-31
Migraine_AllType	CD97	18881_7:Ferkingstad et al.	CD97	CD97 antigen	P48960	rs41291040	19	14248796	T	C	-0.4231	0.039119	2.902e-27	0.01077	35370	0.00381442	116.973	0.0347975	0.0254182	0.171	0.013617	1339300	79495	1259805	TRUE	1.46891e-25
Migraine_AllType	CD97	18881_7:Ferkingstad et al.	CD97	CD97 antigen	P48960	rs34025302	19	14381754	C	T	-0.3239	0.035779	1.393e-19	0.01295	35370	0.00268201	81.9485	0.0260965	0.0251791	0.3	0.013567	1339300	79495	1259805	TRUE	1.85925e-18
Migraine_AllType	CD97	18881_7:Ferkingstad et al.	CD97	CD97 antigen	P48960	rs117441893	19	14367819	A	G	-0.1251	0.019116	5.982e-11	0.04848	35370	0.00144386	42.8249	-0.0209989	0.0141212	0.137	0.046667	1339300	79495	1259805	TRUE	4.98976e-10
Migraine_AllType	CD97	18881_7:Zhang et al.	CD97	CD97 antigen	P48960	rs3786656	19	14395852	T	C	0.122519	0.0182822	2.21769e-11	0.282892	7213	0.00609035	44.8983	-0.00749804	0.00647685	0.247	0.3009	1339300	79495	1259805	TRUE	4.38164e-11
Migraine_AllType	CDCP1	16818_200:Ferkingstad et al.	CDCP1	CUB domain-containing protein 1	Q9H5V8	rs2276862	3	45146293	G	C	-0.2934	0.010682	4.47e-166	0.17419	35346	0.0247659	754.381	-0.0129029	0.00776317	0.0965006	0.176733	1339300	79495	1259805	TRUE	1.29607e-157
Migraine_AllType	CDCP1	16818_200:Ferkingstad et al.	CDCP1	CUB domain-containing protein 1	Q9H5V8	rs17077267	3	45097023	T	C	-0.1568	0.01112	3.737e-45	0.16479	35345	0.00676782	198.819	0.00229736	0.00818665	0.778999	0.151567	1339300	79495	1259805	TRUE	1.11182e-43
Migraine_AllType	CDCP1	16818_200:Ferkingstad et al.	CDCP1	CUB domain-containing protein 1	Q9H5V8	rs73064389	3	45357453	T	C	0.108	0.016223	2.788e-11	0.06704	35347	0.00145906	44.316	0.0172012	0.0141767	0.225	0.05178	1339300	79495	1259805	TRUE	1.83122e-10
Migraine_AllType	CDCP1	16818_200:Zhang et al.	CDCP1	CUB domain-containing protein 1	Q9H5V8	rs2276862	3	45146293	G	C	-0.37749	0.0211676	1.1997e-69	0.178705	7213	0.0418289	317.942	-0.0129029	0.00776317	0.0965006	0.176733	1339300	79495	1259805	TRUE	8.14847e-69
Migraine_AllType	CDCP1	16818_200:Zhang et al.	CDCP1	CUB domain-containing protein 1	Q9H5V8	rs17077267	3	45097023	T	C	-0.303925	0.0232302	1.12995e-38	0.147026	7213	0.0231682	171.122	0.00229736	0.00818665	0.778999	0.151567	1339300	79495	1259805	TRUE	1.72253e-38
Migraine_AllType	CDH17	16613_3:Ferkingstad et al.	CAD17	Cadherin-17	Q12864	rs7833351	8	94169950	A	G	-0.2677	0.00861	1e-200	0.68819	35351	0.0307557	966.642	-0.00430074	0.00630258	0.495	0.674	1339300	79495	1259805	TRUE	1.60005e-203
Migraine_AllType	CDH17	16613_3:Ferkingstad et al.	CAD17	Cadherin-17	Q12864	rs2446871	8	94152281	A	C	0.1451	0.008125	2.476e-71	0.46959	35351	0.0104881	318.907	0.00750179	0.00585368	0.2	0.473283	1339300	79495	1259805	TRUE	9.04868e-68
Migraine_AllType	CDH17	16613_3:Ferkingstad et al.	CAD17	Cadherin-17	Q12864	rs3115920	8	93940980	T	C	-0.15	0.017266	3.708e-18	0.05921	35351	0.00250669	75.47	0.00789872	0.0139049	0.57	0.046217	1339300	79495	1259805	TRUE	2.23909e-17
Migraine_AllType	CDH17	16613_3:Ferkingstad et al.	CAD17	Cadherin-17	Q12864	rs28398457	8	94392147	C	A	-0.0791	0.01364	6.664e-09	0.09746	35351	0.00110072	33.6279	-0.00930314	0.0111009	0.402	0.07735	1339300	79495	1259805	TRUE	2.2899e-08
Migraine_AllType	CDH17	16613_3:Zhang et al.	CAD17	Cadherin-17	Q12864	rs12056840	8	94191166	A	G	-0.340079	0.0161707	2.39724e-95	0.469777	7213	0.0576156	442.162	0.00269636	0.00594223	0.649999	0.458067	1339300	79495	1259805	TRUE	1.9358e-95
Migraine_AllType	CDH17	16613_3:Zhang et al.	CAD17	Cadherin-17	Q12864	rs2251734	8	94146031	A	G	0.271719	0.0182769	2.88783e-49	0.278802	7213	0.0296907	220.96	0.012304	0.00661541	0.0628999	0.271733	1339300	79495	1259805	TRUE	2.31796e-48
Migraine_AllType	CDH5	2819_23:Ferkingstad et al.	Cadherin-5	Cadherin-5	P33151	rs11649312	16	66395395	A	G	0.1525	0.008668	2.75e-69	0.68547	35367	0.0100281	309.512	-0.00720399	0.00627567	0.251	0.671083	1339300	79495	1259805	TRUE	5.70901e-66
Migraine_AllType	CDH5	2819_23:Ferkingstad et al.	Cadherin-5	Cadherin-5	P33151	rs3760043	16	66366273	A	G	0.069	0.010781	1.551e-10	0.16742	35367	0.00132728	40.9596	-0.0110003	0.00873673	0.208	0.132133	1339300	79495	1259805	TRUE	9.72532e-10
Migraine_AllType	CDH5	2819_23:Zhang et al.	Cadherin-5	Cadherin-5	P33151	rs1049970	16	66398520	T	C	-0.221214	0.0175812	6.28043e-36	0.318383	7213	0.0212396	158.273	0.0100988	0.0063544	0.112	0.315033	1339300	79495	1259805	TRUE	3.17713e-35
Migraine_AllType	CDHR5	9962_1:Ferkingstad et al.	MUCDL	Cadherin-related family member 5	Q9HBB8	rs12360820	11	620927	C	A	0.0702	0.010525	2.566e-11	0.82225	35357	0.00144051	44.4842	0.00520351	0.00776903	0.503	0.830967	1339300	79495	1259805	TRUE	9.51674e-11
Migraine_AllType	CDHR5	9962_1:Zhang et al.	MUCDL	Cadherin-related family member 5	Q9HBB8	rs12421646	11	578844	G	C	0.210369	0.0196519	1.52868e-26	0.226813	7213	0.0155219	114.56	0.0009995	0.0069716	0.886	0.2054	1339300	79495	1259805	TRUE	2.04182e-26
Migraine_AllType	CDNF	4962_52:Ferkingstad et al.	ARMEL	Cerebral dopamine neurotrophic factor	Q49AH0	rs61738953	10	14820083	G	C	-0.757	0.020946	1e-200	0.0401	35366	0.0441156	1306.07	0.0192044	0.0148522	0.196	0.042333	1339300	79495	1259805	TRUE	3.7121e-272
Migraine_AllType	CDNF	4962_52:Ferkingstad et al.	ARMEL	Cerebral dopamine neurotrophic factor	Q49AH0	rs146460991	10	14898440	AT	A	0.3148	0.023163	4.561e-42	0.03139	35366	0.00602615	184.695	-0.016902	0.017714	0.34	0.03045	1339300	79495	1259805	TRUE	4.54601e-40
Migraine_AllType	CDNF	4962_52:Ferkingstad et al.	ARMEL	Cerebral dopamine neurotrophic factor	Q49AH0	rs186702608	10	14987143	G	C	-0.348	0.040034	3.544e-18	0.01125	35365	0.00269419	75.5572	-0.0283995	0.0381818	0.457	0.0061	1339300	79495	1259805	TRUE	2.73485e-17
Migraine_AllType	CDNF	4962_52:Ferkingstad et al.	ARMEL	Cerebral dopamine neurotrophic factor	Q49AH0	rs17340890	10	14502082	A	G	-0.1456	0.017742	2.28e-16	0.05736	35367	0.00229249	67.3431	-0.00120072	0.012755	0.925	0.05875	1339300	79495	1259805	TRUE	6.35784e-16
Migraine_AllType	CDNF	4962_52:Zhang et al.	ARMEL	Cerebral dopamine neurotrophic factor	Q49AH0	rs61738953	10	14820083	G	C	-1.09924	0.0432188	9.74369e-137	0.0352835	7213	0.0822596	646.724	0.0192044	0.0148522	0.196	0.042333	1339300	79495	1259805	TRUE	7.13725e-137
Migraine_AllType	CDNF	4962_52:Zhang et al.	ARMEL	Cerebral dopamine neurotrophic factor	Q49AH0	rs7091698	10	14812506	A	G	0.170998	0.0228638	8.37682e-14	0.15583	7213	0.00769295	55.9197	-0.00110061	0.00810616	0.892	0.1471	1339300	79495	1259805	TRUE	1.02343e-13
Migraine_AllType	CDON	4541_49:Ferkingstad et al.	CDON	Cell adhesion molecule-related/down-regulated by oncogenes	Q4KMG0	rs11826465	11	126019574	A	G	-0.655	0.012301	1e-200	0.07794	35369	0.0616641	2835.16	0.00630011	0.0104347	0.546	0.088583	1339300	79495	1259805	TRUE	0
Migraine_AllType	CDON	4541_49:Ferkingstad et al.	CDON	Cell adhesion molecule-related/down-regulated by oncogenes	Q4KMG0	rs562672	11	126113569	T	C	0.0949	0.00853	9.428e-29	0.62786	35367	0.00420854	123.768	-0.00899938	0.00600554	0.134	0.601367	1339300	79495	1259805	TRUE	7.03309e-27
Migraine_AllType	CDON	4541_49:Ferkingstad et al.	CDON	Cell adhesion molecule-related/down-regulated by oncogenes	Q4KMG0	rs657225	11	126135963	A	G	-0.1393	0.014826	5.697e-21	0.91198	35367	0.00311529	88.2734	-0.00350385	0.0104748	0.737999	0.909983	1339300	79495	1259805	TRUE	3.08057e-20
Migraine_AllType	CDON	4541_49:Ferkingstad et al.	CDON	Cell adhesion molecule-related/down-regulated by oncogenes	Q4KMG0	rs61029109	11	125973136	C	G	-0.0714	0.009223	9.792e-15	0.27379	35373	0.00202724	59.9277	0.00059982	0.00758872	0.937	0.30424	1339300	79495	1259805	TRUE	2.41936e-14
Migraine_AllType	CDON	4541_49:Zhang et al.	CDON	Cell adhesion molecule-related/down-regulated by oncogenes	Q4KMG0	rs11824101	11	126028425	G	A	-1.02133	0.0271607	1e-200	0.0859559	7213	0.16391	1413.61	0.00079968	0.0111844	0.943	0.081	1339300	79495	1259805	TRUE	1.74373e-289
Migraine_AllType	CDON	4541_49:Zhang et al.	CDON	Cell adhesion molecule-related/down-regulated by oncogenes	Q4KMG0	rs562672	11	126113569	C	T	-0.155372	0.0167928	2.84312e-20	0.4155	7213	0.0117255	85.5813	0.00899938	0.00600554	0.134	0.398633	1339300	79495	1259805	TRUE	9.22057e-20
Migraine_AllType	CDON	4541_49:Zhang et al.	CDON	Cell adhesion molecule-related/down-regulated by oncogenes	Q4KMG0	rs240551	11	126333862	A	G	0.31431	0.0421576	9.99047e-14	0.0394427	7213	0.00748577	55.5705	0.00269636	0.0168682	0.873	0.03682	1339300	79495	1259805	TRUE	1.23615e-13
Migraine_AllType	CEACAM8	18873_8:Ferkingstad et al.	CEAM8	Carcinoembryonic antigen-related cell adhesion molecule 8	P31997	rs10402361	19	42578696	T	A	-0.1022	0.014969	8.631e-12	0.08191	35369	0.00157092	46.6113	-0.0108992	0.0108249	0.314	0.08125	1339300	79495	1259805	TRUE	4.83975e-11
Migraine_AllType	CEACAM8	18873_8:Zhang et al.	CEAM8	Carcinoembryonic antigen-related cell adhesion molecule 8	P31997	rs10420796	19	42569106	G	A	-0.178236	0.0289912	8.26821e-10	0.0900458	7213	0.005206	37.7866	-0.00950503	0.0108955	0.383	0.081567	1339300	79495	1259805	TRUE	1.35278e-09
Migraine_AllType	CECR1	6077_63:Ferkingstad et al.	CECR1	Adenosine deaminase CECR1	Q9NZK5	rs12170945	22	17170517	C	G	-0.4169	0.007325	1e-200	0.24546	35337	0.0643809	3239.1	0.00019998	0.00797721	0.98	0.202717	1339300	79495	1259805	TRUE	0
Migraine_AllType	CECR1	6077_63:Ferkingstad et al.	CECR1	Adenosine deaminase CECR1	Q9NZK5	rs5748937	22	17194434	T	C	-0.2579	0.019426	3.176e-40	0.05575	35336	0.00700268	176.243	-0.00640044	0.0131709	0.627001	0.056583	1339300	79495	1259805	TRUE	1.00601e-38
Migraine_AllType	CECR1	6077_63:Ferkingstad et al.	CECR1	Adenosine deaminase CECR1	Q9NZK5	rs12483926	22	17246235	G	A	-0.107	0.009214	3.536e-31	0.62754	35322	0.00535203	134.849	0.00250313	0.00619143	0.686	0.614617	1339300	79495	1259805	TRUE	4.68815e-30
Migraine_AllType	CECR1	6077_63:Ferkingstad et al.	CECR1	Adenosine deaminase CECR1	Q9NZK5	rs181600904	22	16737855	A	G	0.2704	0.033559	7.794e-16	0.01847	35335	0.00265103	64.9188	0.012304	0.0235275	0.600999	0.01684	1339300	79495	1259805	TRUE	3.64369e-15
Migraine_AllType	CECR1	6077_63:Ferkingstad et al.	CECR1	Adenosine deaminase CECR1	Q9NZK5	rs5747037	22	17243203	A	G	-0.0742	0.009696	1.967e-14	0.30148	35324	0.00231886	58.5596	0.00350385	0.00628187	0.577	0.3514	1339300	79495	1259805	TRUE	8.53048e-14
Migraine_AllType	CECR1	6077_63:Ferkingstad et al.	CECR1	Adenosine deaminase CECR1	Q9NZK5	rs5747098	22	17395621	G	C	-0.0951	0.01327	7.693e-13	0.12668	35335	0.00200112	51.3564	0.00899938	0.00943168	0.34	0.110033	1339300	79495	1259805	TRUE	4.55307e-12
Migraine_AllType	CECR1	6077_63:Zhang et al.	CECR1	Adenosine deaminase CECR1	Q9NZK5	rs2231495	22	17188416	C	T	-0.837861	0.0144238	1e-200	0.337377	7213	0.313874	3373.37	0.00789872	0.00631483	0.211	0.3406	1339300	79495	1259805	TRUE	0
Migraine_AllType	CECR1	6077_63:Zhang et al.	CECR1	Adenosine deaminase CECR1	Q9NZK5	rs2058120	22	17241165	G	A	-0.156316	0.0165827	5.59758e-21	0.459518	7213	0.0121373	88.8333	0.0082955	0.00596051	0.164	0.468117	1339300	79495	1259805	TRUE	1.7238e-20
Migraine_AllType	CECR1	6077_63:Zhang et al.	CECR1	Adenosine deaminase CECR1	Q9NZK5	rs2401071	22	17174498	G	A	0.118025	0.0172752	9.05455e-12	0.35942	7213	0.00641436	46.6639	0.0077995	0.00612662	0.203	0.363417	1339300	79495	1259805	TRUE	1.92194e-11
Migraine_AllType	CEL	9796_4:Ferkingstad et al.	CEL	Bile salt-activated lipase	P19835	rs642440	9	133060007	G	A	0.655	0.020433	1e-200	0.04375	35372	0.0358973	1027.53	0.0278	0.0168912	0.0997999	0.0296	1339300	79495	1259805	TRUE	4.97837e-214
Migraine_AllType	CEL	9796_4:Ferkingstad et al.	CEL	Bile salt-activated lipase	P19835	rs671050	9	133126579	C	T	-0.1211	0.009079	1.381e-40	0.65732	35371	0.00660669	177.905	-0.00259663	0.00619283	0.675	0.680417	1339300	79495	1259805	TRUE	3.91044e-39
Migraine_AllType	CEL	9796_4:Ferkingstad et al.	CEL	Bile salt-activated lipase	P19835	rs72759453	9	132974013	T	C	0.4868	0.0385	1.205e-36	0.01281	35368	0.00599351	159.866	-0.0229002	0.026866	0.394	0.01325	1339300	79495	1259805	TRUE	5.95534e-35
Migraine_AllType	CEL	9796_4:Ferkingstad et al.	CEL	Bile salt-activated lipase	P19835	rs11507717	9	133536484	C	A	-0.0714	0.008851	7.218e-16	0.62027	35360	0.0024015	65.071	-0.0028958	0.00604661	0.632	0.621883	1339300	79495	1259805	TRUE	3.19915e-15
Migraine_AllType	CEL	9796_4:Zhang et al.	CEL	Bile salt-activated lipase	P19835	rs2075733	9	133072397	G	A	0.442834	0.041603	2.90289e-26	0.0409677	7213	0.0154094	113.269	0.0297044	0.0148591	0.0455995	0.039483	1339300	79495	1259805	TRUE	1.6339e-25
Migraine_AllType	CELA2A	7140_1:Ferkingstad et al.	ELA2A	Chymotrypsin-like elastase family member 2A	P08217	rs78880003	1	15414434	T	C	-0.2027	0.017514	5.619e-31	0.06114	35382	0.00471698	133.941	-0.0222967	0.0136749	0.103	0.048283	1339300	79495	1259805	TRUE	6.8115e-29
Migraine_AllType	CELA2A	7140_1:Zhang et al.	ELA2A	Chymotrypsin-like elastase family member 2A	P08217	rs2473355	1	15423721	G	A	-0.112078	0.0169899	4.49965e-11	0.38389	7213	0.00594204	43.5049	-0.00889948	0.00604553	0.141	0.397467	1339300	79495	1259805	TRUE	1.02394e-10
Migraine_AllType	CES1	15487_164:Ferkingstad et al.	carboxylesterase, liver	Liver carboxylesterase 1	P23141	rs3859101	16	55833669	A	G	-0.1116	0.019939	2.181e-08	0.04384	35367	0.00104414	31.3254	0.00819632	0.0146947	0.577	0.043617	1339300	79495	1259805	TRUE	5.50749e-08
Migraine_AllType	CES1	15487_164:Zhang et al.	carboxylesterase, liver	Liver carboxylesterase 1	P23141	rs35476624	16	55817275	C	G	-0.460061	0.0391383	1.29524e-31	0.0469985	7213	0.01896	138.136	0.0193025	0.0133101	0.147	0.051833	1339300	79495	1259805	TRUE	5.35369e-31
Migraine_AllType	CES1	15487_164:Zhang et al.	carboxylesterase, liver	Liver carboxylesterase 1	P23141	rs11864810	16	55835816	G	T	-0.240237	0.0430111	2.41563e-08	0.0386108	7213	0.00428467	31.1888	0.00410158	0.0145484	0.778001	0.0437	1339300	79495	1259805	TRUE	2.94466e-08
Migraine_AllType	CFD	2946_52:Ferkingstad et al.	Factor D	Complement factor D	P00746	rs10469327	19	858376	T	C	-0.236	0.016532	3.124e-46	0.92864	35315	0.0073817	203.774	0.00709511	0.0132386	0.592	0.946533	1339300	79495	1259805	TRUE	1.77454e-44
Migraine_AllType	CFD	2946_52:Ferkingstad et al.	Factor D	Complement factor D	P00746	rs187211507	19	863471	C	G	0.263	0.027878	3.948e-21	0.02363	35315	0.00319168	88.9946	-0.0395	0.0185896	0.0336001	0.027517	1339300	79495	1259805	TRUE	3.04327e-19
Migraine_AllType	CFD	2946_52:Ferkingstad et al.	Factor D	Complement factor D	P00746	rs74520045	19	925677	T	C	0.1317	0.017	9.399e-15	0.06667	35318	0.00215858	60.0135	-0.002002	0.015169	0.895	0.0402	1339300	79495	1259805	TRUE	2.4736e-14
Migraine_AllType	CFD	2946_52:Ferkingstad et al.	Factor D	Complement factor D	P00746	rs117778730	19	1098280	G	T	0.1353	0.019432	3.34e-12	0.05015	35319	0.00174402	48.477	-0.0562	0.0200623	0.00509003	0.022967	1339300	79495	1259805	TRUE	1.34627e-10
Migraine_AllType	CFD	2946_52:Ferkingstad et al.	Factor D	Complement factor D	P00746	rs147416397	19	897601	C	T	-0.1648	0.024668	2.379e-11	0.03043	35318	0.0016026	44.6295	0.0141001	0.0228958	0.538	0.017617	1339300	79495	1259805	TRUE	8.36045e-11
Migraine_AllType	CFD	2946_52:Ferkingstad et al.	Factor D	Complement factor D	P00746	rs3746136	19	812658	A	G	0.1331	0.024163	3.619e-08	0.03149	35312	0.00108059	30.341	-0.002002	0.0173241	0.908	0.0364	1339300	79495	1259805	TRUE	6.03757e-08
Migraine_AllType	CFD	2946_52:Zhang et al.	Factor D	Complement factor D	P00746	rs72984031	19	872089	G	A	-0.196222	0.0187693	2.12233e-25	0.252946	7213	0.0145514	109.264	0.0128965	0.00659143	0.0503999	0.2798	1339300	79495	1259805	TRUE	1.12494e-24
Migraine_AllType	CFH	4159_130:Ferkingstad et al.	Factor H	Complement factor H	P08603	rs70620	1	196735867	A	G	-0.2752	0.010319	1.088e-156	0.18186	35339	0.0225368	711.209	-0.000300045	0.00797816	0.97	0.163983	1339300	79495	1259805	TRUE	1.22214e-151
Migraine_AllType	CFH	4159_130:Ferkingstad et al.	Factor H	Complement factor H	P08603	rs77834171	1	196170343	G	A	-0.1777	0.026005	8.291e-12	0.0263	35337	0.00161728	46.6914	-0.00389759	0.0180457	0.829	0.02835	1339300	79495	1259805	TRUE	1.96624e-11
Migraine_AllType	CFH	4159_130:Zhang et al.	Factor H	Complement factor H	P08603	rs1048663	1	196705852	A	G	-0.601286	0.0212371	2.60205e-167	0.162138	7213	0.0982312	801.404	-0.000300045	0.00797816	0.97	0.163433	1339300	79495	1259805	TRUE	3.0289e-169
Migraine_AllType	CFH	4159_130:Zhang et al.	Factor H	Complement factor H	P08603	rs145462852	1	196350092	C	A	0.332529	0.0563025	3.6618e-09	0.0221822	7213	0.0047968	34.8725	0.0218006	0.0220585	0.323	0.018083	1339300	79495	1259805	TRUE	6.17309e-09
Migraine_AllType	CFHR1	15468_14:Ferkingstad et al.	FHR1	Complement factor H-related protein 1	Q03591	rs1815329	1	196934757	G	A	-0.7863	0.008552	1e-200	0.11946	35338	0.13007	8453.11	0.00539542	0.00871813	0.536	0.13265	1339300	79495	1259805	TRUE	0
Migraine_AllType	CFHR1	15468_14:Ferkingstad et al.	FHR1	Complement factor H-related protein 1	Q03591	rs61822232	1	196813976	C	T	-0.2377	0.007948	1.517e-196	0.39859	35336	0.0270885	894.372	0.00320486	0.00683197	0.639	0.3347	1339300	79495	1259805	TRUE	5.6927e-189
Migraine_AllType	CFHR1	15468_14:Ferkingstad et al.	FHR1	Complement factor H-related protein 1	Q03591	rs151321650	1	196918083	G	T	0.2385	0.02344	2.569e-24	0.02979	35338	0.00328808	103.523	0.0129952	0.0194478	0.504001	0.023817	1339300	79495	1259805	TRUE	3.05689e-23
Migraine_AllType	CFHR1	15468_14:Zhang et al.	FHR1	Complement factor H-related protein 1	Q03591	rs2336504	1	196874524	T	C	-0.883806	0.0213777	1e-200	0.138431	7213	0.186323	1708.72	0.00529595	0.0087064	0.543	0.132117	1339300	79495	1259805	TRUE	0
Migraine_AllType	CFHR1	15468_14:Zhang et al.	FHR1	Complement factor H-related protein 1	Q03591	rs116827816	1	196702735	T	G	-0.733028	0.0680436	7.39294e-27	0.0150423	7213	0.0159222	116.024	0.0432032	0.030012	0.15	0.009283	1339300	79495	1259805	TRUE	2.7394e-26
Migraine_AllType	CFHR1	15468_14:Zhang et al.	FHR1	Complement factor H-related protein 1	Q03591	rs114580526	1	196721550	A	G	-0.598091	0.0686498	3.6528e-18	0.014557	7213	0.0102628	75.8814	-0.040395	0.0323656	0.212	0.008333	1339300	79495	1259805	TRUE	9.4423e-18
Migraine_AllType	CFHR1	15468_14:Zhang et al.	FHR1	Complement factor H-related protein 1	Q03591	rs72736416	1	196948006	C	T	0.205085	0.0303332	1.47698e-11	0.0808263	7213	0.00624954	45.6994	-0.00820356	0.0111778	0.463	0.073117	1339300	79495	1259805	TRUE	2.37737e-11
Migraine_AllType	CFHR2	15584_9:Ferkingstad et al.	FHR2	Complement factor H-related protein 2	P36980	rs12047098	1	196865976	C	T	-0.8784	0.004992	1e-200	0.233	35338	0.275782	30960.7	-0.00260339	0.00697586	0.709	0.230983	1339300	79495	1259805	TRUE	0
Migraine_AllType	CFHR2	15584_9:Ferkingstad et al.	FHR2	Complement factor H-related protein 2	P36980	rs139784897	1	196612631	A	G	0.4595	0.025371	2.598e-73	0.02272	35338	0.00937623	327.998	-0.0391047	0.0233721	0.0942996	0.01625	1339300	79495	1259805	TRUE	3.48176e-69
Migraine_AllType	CFHR2	15584_9:Ferkingstad et al.	FHR2	Complement factor H-related protein 2	P36980	rs76541854	1	196479019	A	G	0.4641	0.026188	2.838e-70	0.02266	35338	0.00954023	314.046	-0.00839514	0.018558	0.651	0.024717	1339300	79495	1259805	TRUE	9.23714e-68
Migraine_AllType	CFHR2	15584_9:Ferkingstad et al.	FHR2	Complement factor H-related protein 2	P36980	rs61820754	1	196469114	G	C	0.4529	0.025791	4.975e-69	0.0222	35338	0.00890508	308.35	-0.00589736	0.0173549	0.734	0.029433	1339300	79495	1259805	TRUE	1.06424e-66
Migraine_AllType	CFHR2	15584_9:Ferkingstad et al.	FHR2	Complement factor H-related protein 2	P36980	rs1339954	1	196468931	A	G	0.3945	0.023108	2.383e-65	0.02799	35338	0.00846833	291.437	0.0205964	0.0206258	0.318	0.02075	1339300	79495	1259805	TRUE	2.26711e-62
Migraine_AllType	CFHR2	15584_9:Ferkingstad et al.	FHR2	Complement factor H-related protein 2	P36980	rs150341343	1	197386406	T	A	0.4871	0.037372	7.852e-39	0.01129	35340	0.00529699	169.871	0.0178989	0.0224844	0.426	0.016967	1339300	79495	1259805	TRUE	4.20012e-37
Migraine_AllType	CFHR2	15584_9:Ferkingstad et al.	FHR2	Complement factor H-related protein 2	P36980	rs35662416	1	196998224	A	G	0.2661	0.022257	6.037e-33	0.03	35338	0.0041211	142.933	-0.00530404	0.0189892	0.780001	0.023183	1339300	79495	1259805	TRUE	7.23938e-32
Migraine_AllType	CFHR2	15584_9:Ferkingstad et al.	FHR2	Complement factor H-related protein 2	P36980	rs115122843	1	197345458	A	G	0.4057	0.037016	5.951e-28	0.01019	35339	0.00332021	120.118	-0.0406033	0.0263966	0.124	0.01446	1339300	79495	1259805	TRUE	4.3232e-26
Migraine_AllType	CFHR2	15584_9:Zhang et al.	FHR2	Complement factor H-related protein 2	P36980	rs4044682	1	196925335	G	T	0.571954	0.0151447	1e-200	0.462013	7213	0.162622	1425.87	-0.0034961	0.00579051	0.546	0.475133	1339300	79495	1259805	TRUE	3.24055e-291
Migraine_AllType	CFHR2	15584_9:Zhang et al.	FHR2	Complement factor H-related protein 2	P36980	rs12131184	1	197274265	A	C	0.255949	0.0201178	1.09716e-36	0.210176	7213	0.0217496	161.817	0.011296	0.00744106	0.129	0.188483	1339300	79495	1259805	TRUE	5.26608e-36
Migraine_AllType	CFHR2	15584_9:Zhang et al.	FHR2	Complement factor H-related protein 2	P36980	rs144856539	1	197349023	T	C	-0.439409	0.0662235	3.47459e-11	0.0160821	7213	0.0061104	44.0142	0.012699	0.0169976	0.455	0.033417	1339300	79495	1259805	TRUE	5.57551e-11
Migraine_AllType	CFHR4	6471_53:Ferkingstad et al.	FHR4	Complement factor H-related protein 4	Q92496	rs116815955	1	196401254	A	G	-0.7285	0.008726	1e-200	0.07011	35335	0.0691991	6969.54	0.0267977	0.0128207	0.0365999	0.056933	1339300	79495	1259805	TRUE	0
Migraine_AllType	CFHR4	6471_53:Ferkingstad et al.	FHR4	Complement factor H-related protein 4	Q92496	rs142990389	1	197322407	T	G	0.6529	0.017445	1e-200	0.05408	35338	0.0436128	1400.64	-0.014596	0.0126616	0.249	0.059	1339300	79495	1259805	TRUE	6.21089e-292
Migraine_AllType	CFHR4	6471_53:Ferkingstad et al.	FHR4	Complement factor H-related protein 4	Q92496	rs33987824	1	197129196	A	G	-0.6643	0.009944	1e-200	0.05304	35338	0.0443296	4462.54	-0.0037972	0.0178997	0.832	0.027233	1339300	79495	1259805	TRUE	0
Migraine_AllType	CFHR4	6471_53:Ferkingstad et al.	FHR4	Complement factor H-related protein 4	Q92496	rs419436	1	196829859	C	T	-0.7381	0.024007	1e-200	0.97326	35338	0.0283564	945.214	0.0031951	0.0213431	0.881	0.97598	1339300	79495	1259805	TRUE	3.3535e-200
Migraine_AllType	CFHR4	6471_53:Ferkingstad et al.	FHR4	Complement factor H-related protein 4	Q92496	rs72738655	1	197182646	T	C	0.5704	0.018492	1e-200	0.04906	35338	0.0303578	951.408	0.0030952	0.0140797	0.826	0.046683	1339300	79495	1259805	TRUE	2.43056e-201
Migraine_AllType	CFHR4	6471_53:Ferkingstad et al.	FHR4	Complement factor H-related protein 4	Q92496	rs74987187	1	197059556	T	C	0.8101	0.024584	1e-200	0.02682	35338	0.0342578	1085.79	0.000699755	0.0164163	0.966	0.035233	1339300	79495	1259805	TRUE	1.23755e-229
Migraine_AllType	CFHR4	6471_53:Ferkingstad et al.	FHR4	Complement factor H-related protein 4	Q92496	rs1082894	1	196750211	T	C	0.807	0.028949	5.113e-171	0.02061	35338	0.0262912	777.061	-0.00729656	0.0194115	0.706999	0.023433	1339300	79495	1259805	TRUE	9.4946e-165
Migraine_AllType	CFHR4	6471_53:Ferkingstad et al.	FHR4	Complement factor H-related protein 4	Q92496	rs149403976	1	196731888	T	C	-0.4915	0.020864	1.057e-122	0.03861	35339	0.017934	554.916	0.00799793	0.0184701	0.665001	0.026783	1339300	79495	1259805	TRUE	2.79941e-118
Migraine_AllType	CFHR4	6471_53:Ferkingstad et al.	FHR4	Complement factor H-related protein 4	Q92496	rs188357630	1	196480302	T	G	0.5428	0.023645	1.28e-116	0.03038	35338	0.017358	526.959	0.0320993	0.0216957	0.139	0.018767	1339300	79495	1259805	TRUE	8.59965e-111
Migraine_AllType	CFHR4	6471_53:Ferkingstad et al.	FHR4	Complement factor H-related protein 4	Q92496	rs111619944	1	197201958	G	A	0.7684	0.034397	1.548e-110	0.0145	35338	0.0168744	499.01	-0.00599795	0.0221975	0.787	0.017583	1339300	79495	1259805	TRUE	7.87044e-107
Migraine_AllType	CFHR4	6471_53:Ferkingstad et al.	FHR4	Complement factor H-related protein 4	Q92496	rs74842824	1	196651811	T	C	0.7551	0.039881	6.009e-80	0.01148	35338	0.012941	358.47	-0.0388032	0.0287421	0.177	0.01075	1339300	79495	1259805	TRUE	6.25107e-76
Migraine_AllType	CFHR4	6471_53:Ferkingstad et al.	FHR4	Complement factor H-related protein 4	Q92496	rs61819889	1	196590063	T	C	-0.4307	0.026658	1.024e-58	0.02222	35338	0.00806055	261.018	-0.00500249	0.0235814	0.832	0.0153	1339300	79495	1259805	TRUE	7.05818e-57
Migraine_AllType	CFHR4	6471_53:Ferkingstad et al.	FHR4	Complement factor H-related protein 4	Q92496	rs12074844	1	196497741	T	C	0.3274	0.032982	3.189e-23	0.01511	35338	0.00319036	98.5323	0.00370313	0.024948	0.882	0.012567	1339300	79495	1259805	TRUE	1.52273e-22
Migraine_AllType	CFHR4	6471_53:Zhang et al.	FHR4	Complement factor H-related protein 4	Q92496	rs10801572	1	196851945	G	A	-0.631099	0.0188543	1e-200	0.211147	7213	0.13268	1120.09	-0.00290421	0.00706451	0.681	0.231117	1339300	79495	1259805	TRUE	3.20291e-232
Migraine_AllType	CFHR4	6471_53:Zhang et al.	FHR4	Complement factor H-related protein 4	Q92496	rs61820754	1	196469114	G	C	0.575568	0.0474166	1.40086e-33	0.0313323	7213	0.020109	147.303	-0.00589736	0.0173549	0.734	0.029433	1339300	79495	1259805	TRUE	2.24941e-33
Migraine_AllType	CFHR4	6471_53:Zhang et al.	FHR4	Complement factor H-related protein 4	Q92496	rs139784897	1	196612631	A	G	-0.802362	0.0712062	3.30389e-29	0.0135173	7213	0.0171692	126.936	-0.0391047	0.0233721	0.0942996	0.01625	1339300	79495	1259805	TRUE	1.5606e-28
Migraine_AllType	CFHR4	6471_53:Zhang et al.	FHR4	Complement factor H-related protein 4	Q92496	rs76541854	1	196479019	A	G	0.59332	0.0579785	2.06115e-24	0.0203106	7213	0.0140094	104.694	-0.00839514	0.018558	0.651	0.024717	1339300	79495	1259805	TRUE	3.44315e-24
Migraine_AllType	CFHR4	6471_53:Zhang et al.	FHR4	Complement factor H-related protein 4	Q92496	rs17654724	1	196583742	G	A	0.613246	0.0603735	4.45239e-24	0.0192014	7213	0.0141649	103.147	0.020998	0.0206404	0.309	0.02075	1339300	79495	1259805	TRUE	1.12787e-23
Migraine_AllType	CFHR4	6471_53:Zhang et al.	FHR4	Complement factor H-related protein 4	Q92496	rs150341343	1	197386406	T	A	0.402632	0.0642517	3.90561e-10	0.0168446	7213	0.00536945	39.2579	0.0178989	0.0224844	0.426	0.016967	1339300	79495	1259805	TRUE	6.23102e-10
Migraine_AllType	CFHR5	16055_3:Ferkingstad et al.	complement factor H-related 5	Complement factor H-related protein 5	Q9BXR6	rs142061136	1	196816140	A	G	-0.2347	0.007629	1e-200	0.42523	35328	0.0269261	946.382	-0.00190181	0.00662312	0.774	0.40802	1339300	79495	1259805	TRUE	3.72316e-200
Migraine_AllType	CFHR5	16055_3:Ferkingstad et al.	complement factor H-related 5	Complement factor H-related protein 5	Q9BXR6	rs7513826	1	197181508	G	A	-0.314	0.013304	3.701e-123	0.89988	35338	0.0177662	557.019	-0.00620074	0.00963827	0.52	0.896283	1339300	79495	1259805	TRUE	2.22219e-118
Migraine_AllType	CFHR5	16055_3:Zhang et al.	complement factor H-related 5	Complement factor H-related protein 5	Q9BXR6	rs35662416	1	196998224	A	G	-1.20255	0.0519707	2.52583e-114	0.0239152	7213	0.0675146	535.265	-0.00530404	0.0189892	0.780001	0.023183	1339300	79495	1259805	TRUE	8.03595e-115
Migraine_AllType	CFHR5	16055_3:Zhang et al.	complement factor H-related 5	Complement factor H-related protein 5	Q9BXR6	rs6690982	1	196662999	A	G	-0.318737	0.0199286	1.31427e-56	0.220782	7213	0.0349557	255.735	-0.00260339	0.00695082	0.708	0.24315	1339300	79495	1259805	TRUE	2.00875e-56
Migraine_AllType	CFI	2567_5:Ferkingstad et al.	Factor I	Complement factor I	P05156	rs4355391	4	109777388	C	T	0.0835	0.009447	9.646e-19	0.24531	35356	0.00258159	78.1197	0.00229736	0.00670828	0.732	0.278167	1339300	79495	1259805	TRUE	4.48011e-18
Migraine_AllType	CFI	2567_5:Ferkingstad et al.	Factor I	Complement factor I	P05156	rs12504835	4	109829604	G	C	-0.0791	0.011643	1.094e-11	0.14672	35356	0.00156662	46.1529	0.0028958	0.00858894	0.736	0.140917	1339300	79495	1259805	TRUE	2.93012e-11
Migraine_AllType	CFI	2567_5:Ferkingstad et al.	Factor I	Complement factor I	P05156	rs6855357	4	110142163	C	T	-0.1869	0.03268	1.071e-08	0.98308	35352	0.00116208	32.7062	-0.0592024	0.0229838	0.01	0.9822	1339300	79495	1259805	TRUE	1.68672e-07
Migraine_AllType	CFI	2567_5:Zhang et al.	Factor I	Complement factor I	P05156	rs4355391	4	109777388	C	T	0.133409	0.0184789	5.74867e-13	0.281714	7213	0.00720288	52.1072	0.00229736	0.00670828	0.732	0.278167	1339300	79495	1259805	TRUE	7.77993e-13
Migraine_AllType	CHAD	13460_4:Ferkingstad et al.	CHAD	Chondroadherin	O15335	rs28590506	17	50457426	A	G	-0.0515	0.00878	4.476e-09	0.32347	35357	0.00116082	34.4034	0.00850374	0.00640082	0.184	0.304267	1339300	79495	1259805	TRUE	2.469e-08
Migraine_AllType	CHAD	13460_4:Zhang et al.	CHAD	Chondroadherin	O15335	rs71379398	17	50319091	C	T	-0.168555	0.0298932	1.7795e-08	0.0843616	7213	0.00438917	31.7847	-0.0110003	0.011246	0.328	0.077	1339300	79495	1259805	TRUE	2.91297e-08
Migraine_AllType	CHGA	8476_11:Ferkingstad et al.	CgA	Chromogranin-A	P10645	rs729940	14	92932756	T	C	-0.338	0.011668	1.64e-184	0.14169	35365	0.0277873	839.104	0.0280042	0.00821073	0.000648007	0.14915	1339300	79495	1259805	TRUE	1.06146e-171
Migraine_AllType	CHGA	8476_11:Ferkingstad et al.	CgA	Chromogranin-A	P10645	rs137906439	14	93344964	A	G	-0.1551	0.022408	4.462e-12	0.03469	35368	0.00161111	47.9063	0.0274011	0.0189881	0.149	0.0236	1339300	79495	1259805	TRUE	4.14694e-11
Migraine_AllType	CHGA	8476_11:Ferkingstad et al.	CgA	Chromogranin-A	P10645	rs35252916	14	92885215	T	C	-0.0635	0.011299	1.912e-08	0.15768	35365	0.0010711	31.5822	0.00350385	0.00755942	0.643	0.176417	1339300	79495	1259805	TRUE	4.45464e-08
Migraine_AllType	CHGA	8476_11:Zhang et al.	CgA	Chromogranin-A	P10645	rs729940	14	92932756	T	C	-0.326871	0.0232347	2.2892e-44	0.145155	7213	0.0265156	197.86	0.0280042	0.00821073	0.000648007	0.14915	1339300	79495	1259805	TRUE	8.29711e-43
Migraine_AllType	CHGB	8235_48:Ferkingstad et al.	SCG1	Secretogranin-1	P05060	rs36054946	20	5886044	C	T	-0.2873	0.034784	1.461e-16	0.01431	35371	0.00232853	68.2162	0.0355988	0.0209319	0.089	0.02115	1339300	79495	1259805	TRUE	3.35757e-15
Migraine_AllType	CHGB	8235_48:Zhang et al.	SCG1	Secretogranin-1	P05060	rs36054946	20	5886044	C	T	-0.410316	0.0631849	8.92004e-11	0.0177457	7213	0.00586927	42.159	0.0355988	0.0209319	0.089	0.02115	1339300	79495	1259805	TRUE	2.233e-10
Migraine_AllType	CHI3L1	11104_13:Ferkingstad et al.	YKL-40	Chitinase-3-like protein 1	P36222	rs12025716	1	203161725	T	C	0.7107	0.008923	1e-200	0.12073	35357	0.107236	6343.46	-0.00230265	0.00908891	0.8	0.117433	1339300	79495	1259805	TRUE	0
Migraine_AllType	CHI3L1	11104_13:Ferkingstad et al.	YKL-40	Chitinase-3-like protein 1	P36222	rs12042389	1	203204476	A	C	0.8717	0.034246	6.393e-143	0.01954	35357	0.0291151	647.873	0.0134985	0.0251187	0.590999	0.014083	1339300	79495	1259805	TRUE	1.6114e-137
Migraine_AllType	CHI3L1	11104_13:Ferkingstad et al.	YKL-40	Chitinase-3-like protein 1	P36222	rs56035601	1	203227714	T	C	-0.3318	0.015833	1.651e-97	0.10416	35353	0.0205454	439.139	0.0125015	0.009755	0.2	0.1044	1339300	79495	1259805	TRUE	7.99551e-93
Migraine_AllType	CHI3L1	11104_13:Ferkingstad et al.	YKL-40	Chitinase-3-like protein 1	P36222	rs56383922	1	203296279	C	T	-0.4319	0.027201	9.003e-57	0.03143	35355	0.0113572	252.1	0.0377003	0.0190659	0.0479999	0.024817	1339300	79495	1259805	TRUE	4.3769e-53
Migraine_AllType	CHI3L1	11104_13:Ferkingstad et al.	YKL-40	Chitinase-3-like protein 1	P36222	rs6692857	1	203361875	G	A	0.3469	0.024038	3.281e-47	0.95602	35359	0.0101195	208.251	-0.00870203	0.0153589	0.571	0.961767	1339300	79495	1259805	TRUE	2.18033e-45
Migraine_AllType	CHI3L1	11104_13:Ferkingstad et al.	YKL-40	Chitinase-3-like protein 1	P36222	rs75228438	1	202995854	T	C	0.4001	0.031552	7.568e-37	0.02375	35352	0.00742321	160.79	-0.0475949	0.0253551	0.0605006	0.0138	1339300	79495	1259805	TRUE	2.90389e-34
Migraine_AllType	CHI3L1	11104_13:Ferkingstad et al.	YKL-40	Chitinase-3-like protein 1	P36222	rs12034374	1	202844348	T	C	0.3416	0.027972	2.678e-34	0.0309	35353	0.00698864	149.13	-0.015205	0.0165419	0.358	0.034117	1339300	79495	1259805	TRUE	1.21514e-32
Migraine_AllType	CHI3L1	11104_13:Ferkingstad et al.	YKL-40	Chitinase-3-like protein 1	P36222	rs142934050	1	202820904	A	C	-0.2659	0.024161	3.607e-28	0.04187	35352	0.00567276	121.111	-0.000100005	0.00997389	0.992	0.034933	1339300	79495	1259805	TRUE	1.89522e-27
Migraine_AllType	CHI3L1	11104_13:Ferkingstad et al.	YKL-40	Chitinase-3-like protein 1	P36222	rs12121976	1	203338299	A	G	-0.2533	0.025567	3.864e-23	0.03618	35360	0.00447471	98.1491	-0.00290421	0.0173417	0.867	0.031283	1339300	79495	1259805	TRUE	1.89496e-22
Migraine_AllType	CHI3L1	11104_13:Ferkingstad et al.	YKL-40	Chitinase-3-like protein 1	P36222	rs28697024	1	203544197	C	T	-0.2072	0.024394	2e-17	0.04074	35356	0.00335557	72.1421	-0.0316042	0.0178296	0.0762992	0.028883	1339300	79495	1259805	TRUE	5.65669e-16
Migraine_AllType	CHI3L1	11104_13:Ferkingstad et al.	YKL-40	Chitinase-3-like protein 1	P36222	rs116333232	1	203364657	T	C	0.1457	0.020477	1.117e-12	0.05852	35357	0.00233918	50.6246	0.00679685	0.0157464	0.666	0.035617	1339300	79495	1259805	TRUE	3.60116e-12
Migraine_AllType	CHI3L1	11104_13:Ferkingstad et al.	YKL-40	Chitinase-3-like protein 1	P36222	rs113612076	1	203657906	A	G	0.2196	0.034673	2.398e-10	0.01923	35358	0.00181904	40.1104	-0.0136021	0.0219788	0.536	0.018133	1339300	79495	1259805	TRUE	7.71002e-10
Migraine_AllType	CHI3L1	11104_13:Zhang et al.	YKL-40	Chitinase-3-like protein 1	P36222	rs6677137	1	203154130	C	T	0.502006	0.0157083	1e-200	0.415777	7213	0.12243	1021.03	-0.0110003	0.00600559	0.0669993	0.421933	1339300	79495	1259805	TRUE	2.56649e-211
Migraine_AllType	CHI3L1	11104_13:Zhang et al.	YKL-40	Chitinase-3-like protein 1	P36222	rs946260	1	203183192	G	A	0.396274	0.0344074	1.99462e-30	0.0603078	7213	0.0177984	132.607	-0.0114958	0.0139829	0.411	0.047933	1339300	79495	1259805	TRUE	4.75592e-30
Migraine_AllType	CHI3L1	11104_13:Zhang et al.	YKL-40	Chitinase-3-like protein 1	P36222	rs142266291	1	203299222	A	G	0.565365	0.0777424	3.90674e-13	0.011507	7213	0.00727149	52.8715	-0.0303046	0.027877	0.277	0.011417	1339300	79495	1259805	TRUE	7.89865e-13
Migraine_AllType	CHI3L1	11104_13:Zhang et al.	YKL-40	Chitinase-3-like protein 1	P36222	rs76858806	1	203334814	T	C	0.251676	0.0395736	2.14504e-10	0.0453348	7213	0.00548272	40.4345	0.0152038	0.0139859	0.277	0.046067	1339300	79495	1259805	TRUE	3.95314e-10
Migraine_AllType	CHI3L2	9383_24:Ferkingstad et al.	CH3L2	Chitinase-3-like protein 2	Q15782	rs11556868	1	111235703	T	C	0.0853	0.011852	6.139e-13	0.1316	35346	0.00166304	51.7953	0.00459941	0.00886792	0.604	0.122117	1339300	79495	1259805	TRUE	2.23823e-12
Migraine_AllType	CHI3L2	9383_24:Zhang et al.	CH3L2	Chitinase-3-like protein 2	Q15782	rs11556868	1	111235703	T	C	0.294902	0.0252314	2.81115e-31	0.121239	7213	0.018531	136.569	0.00459941	0.00886792	0.604	0.122117	1339300	79495	1259805	TRUE	5.22227e-31
Migraine_AllType	CHIT1	3600_2:Ferkingstad et al.	Chitotriosidase-1	Chitotriosidase-1	Q13231	rs2486074	1	203210985	C	T	-0.3183	0.009223	1e-200	0.47605	35365	0.0505412	1190.98	-0.00280393	0.00592422	0.636	0.473633	1339300	79495	1259805	TRUE	2.03676e-250
Migraine_AllType	CHIT1	3600_2:Ferkingstad et al.	Chitotriosidase-1	Chitotriosidase-1	Q13231	rs12565957	1	203144061	C	T	-0.3358	0.012144	2.725e-168	0.17557	35363	0.0326434	764.563	0.00740253	0.00844985	0.381	0.1745	1339300	79495	1259805	TRUE	3.38177e-161
Migraine_AllType	CHIT1	3600_2:Ferkingstad et al.	Chitotriosidase-1	Chitotriosidase-1	Q13231	rs6702330	1	203427693	A	C	0.2167	0.010031	1.661e-103	0.68784	35368	0.0201657	466.665	0.00450011	0.006271	0.473	0.682467	1339300	79495	1259805	TRUE	2.19858e-99
Migraine_AllType	CHIT1	3600_2:Ferkingstad et al.	Chitotriosidase-1	Chitotriosidase-1	Q13231	rs2270541	1	203071794	T	G	0.1344	0.009632	3.005e-44	0.3749	35362	0.0084663	194.689	0.00819632	0.00605711	0.176	0.368117	1339300	79495	1259805	TRUE	8.75733e-42
Migraine_AllType	CHIT1	3600_2:Ferkingstad et al.	Chitotriosidase-1	Chitotriosidase-1	Q13231	rs17181874	1	203559609	G	C	0.1224	0.011832	4.426e-25	0.19509	35362	0.00470517	107.009	-0.00480151	0.00749925	0.522001	0.195967	1339300	79495	1259805	TRUE	5.37674e-24
Migraine_AllType	CHIT1	3600_2:Ferkingstad et al.	Chitotriosidase-1	Chitotriosidase-1	Q13231	rs11240608	1	203606759	C	T	0.1077	0.017207	3.872e-10	0.91996	35367	0.00170819	39.1739	-0.0109004	0.012287	0.375	0.9413	1339300	79495	1259805	TRUE	1.59601e-09
Migraine_AllType	CHIT1	3600_2:Zhang et al.	Chitotriosidase-1	Chitotriosidase-1	Q13231	rs2486951	1	203205793	G	A	-0.962497	0.017027	1e-200	0.209136	7213	0.30645	3194.49	-0.00979784	0.0073749	0.184	0.1989	1339300	79495	1259805	TRUE	0
Migraine_AllType	CHIT1	3600_2:Zhang et al.	Chitotriosidase-1	Chitotriosidase-1	Q13231	rs2494287	1	203238392	T	C	-0.219672	0.0259452	3.02605e-17	0.115625	7213	0.00986887	71.6663	0.00219758	0.00971269	0.821	0.10505	1339300	79495	1259805	TRUE	4.03644e-17
Migraine_AllType	CHIT1	3600_2:Zhang et al.	Chitotriosidase-1	Chitotriosidase-1	Q13231	rs12023876	1	203124073	T	G	0.104536	0.0176751	3.48543e-09	0.325662	7213	0.00479962	34.9694	-0.00729656	0.00630281	0.247	0.328583	1339300	79495	1259805	TRUE	6.33149e-09
Migraine_AllType	CHKB	7761_125:Ferkingstad et al.	CHKB	Choline/ethanolamine kinase	Q9Y259	rs141909966	22	50702733	T	C	-0.3999	0.023889	6.691e-63	0.0295	35337	0.00915694	280.209	-0.0263953	0.0247907	0.287	0.01415	1339300	79495	1259805	TRUE	6.01741e-60
Migraine_AllType	CHKB	7761_125:Ferkingstad et al.	CHKB	Choline/ethanolamine kinase	Q9Y259	rs34939255	22	50759599	G	A	-0.0881	0.009501	1.822e-20	0.23622	35280	0.0028007	85.9782	0.00039992	0.00637762	0.95	0.239533	1339300	79495	1259805	TRUE	6.31496e-20
Migraine_AllType	CHKB	7761_125:Ferkingstad et al.	CHKB	Choline/ethanolamine kinase	Q9Y259	rs117265627	22	50278051	T	C	-0.1796	0.021587	8.823e-17	0.03607	35334	0.00224303	69.2155	0.0118989	0.0170794	0.486	0.029867	1339300	79495	1259805	TRUE	5.61054e-16
Migraine_AllType	CHKB	7761_125:Zhang et al.	CHKB	Choline/ethanolamine kinase	Q9Y259	rs5770922	22	50584979	G	A	-0.503567	0.038365	6.53705e-39	0.0484542	7213	0.0233833	172.236	-0.00500249	0.0140078	0.721	0.0466	1339300	79495	1259805	TRUE	1.07208e-38
Migraine_AllType	CHL1	8958_51:Ferkingstad et al.	CHL1	Neural cell adhesion molecule L1-like protein	O00533	rs13077895	3	51395	G	A	-0.2291	0.008612	6.138e-156	0.35544	35349	0.0240497	707.648	-0.00569619	0.00619702	0.358	0.3583	1339300	79495	1259805	TRUE	2.73164e-149
Migraine_AllType	CHL1	8958_51:Ferkingstad et al.	CHL1	Neural cell adhesion molecule L1-like protein	O00533	rs115357599	3	389285	T	C	-0.4869	0.038624	1.957e-36	0.01128	35229	0.00528801	158.906	0.0394034	0.0284466	0.166	0.010517	1339300	79495	1259805	TRUE	2.68359e-34
Migraine_AllType	CHL1	8958_51:Ferkingstad et al.	CHL1	Neural cell adhesion molecule L1-like protein	O00533	rs62230378	3	382221	G	A	-0.2931	0.024213	9.952e-34	0.03084	35227	0.00513537	146.524	-0.00110061	0.017207	0.949	0.029417	1339300	79495	1259805	TRUE	8.26329e-33
Migraine_AllType	CHL1	8958_51:Ferkingstad et al.	CHL1	Neural cell adhesion molecule L1-like protein	O00533	rs144054235	3	373817	T	C	0.3212	0.040055	1.067e-15	0.01123	35228	0.00229116	64.3003	0.0377003	0.0221051	0.0881008	0.017567	1339300	79495	1259805	TRUE	2.17579e-14
Migraine_AllType	CHL1	8958_51:Ferkingstad et al.	CHL1	Neural cell adhesion molecule L1-like protein	O00533	rs140084194	3	562765	A	G	-0.1679	0.023046	3.205e-13	0.03448	35227	0.00187698	53.0745	-0.023197	0.0187899	0.217	0.026667	1339300	79495	1259805	TRUE	2.71509e-12
Migraine_AllType	CHL1	8958_51:Ferkingstad et al.	CHL1	Neural cell adhesion molecule L1-like protein	O00533	rs9810833	3	409068	A	T	0.1745	0.026013	1.969e-11	0.02643	35228	0.00156706	44.9972	-0.0328952	0.0206983	0.112	0.019817	1339300	79495	1259805	TRUE	1.94575e-10
Migraine_AllType	CHL1	8958_51:Ferkingstad et al.	CHL1	Neural cell adhesion molecule L1-like protein	O00533	rs79865802	3	435549	A	G	0.1273	0.020896	1.115e-09	0.04183	35229	0.00129902	37.1113	-0.00940408	0.0156928	0.549	0.037117	1339300	79495	1259805	TRUE	3.29344e-09
Migraine_AllType	CHL1	8958_51:Ferkingstad et al.	CHL1	Neural cell adhesion molecule L1-like protein	O00533	rs72991460	3	630502	T	C	-0.1537	0.0276	2.564e-08	0.02381	35227	0.00109817	31.0102	-0.0366017	0.0186011	0.0490998	0.026583	1339300	79495	1259805	TRUE	2.20716e-07
Migraine_AllType	CHL1	8958_51:Zhang et al.	CHL1	Neural cell adhesion molecule L1-like protein	O00533	rs990284	3	63289	G	A	-0.306673	0.0169679	1.9066e-71	0.374879	7213	0.0440795	326.569	-0.000700245	0.00612638	0.909	0.373967	1339300	79495	1259805	TRUE	1.69372e-71
Migraine_AllType	CHL1	8958_51:Zhang et al.	CHL1	Neural cell adhesion molecule L1-like protein	O00533	rs466892	3	220525	T	A	0.193288	0.0189847	3.50181e-24	0.256481	7213	0.0142491	103.629	-0.0131967	0.00744242	0.0761991	0.24144	1339300	79495	1259805	TRUE	1.55611e-23
Migraine_AllType	CHL1	8958_51:Zhang et al.	CHL1	Neural cell adhesion molecule L1-like protein	O00533	rs11710157	3	393103	G	T	-0.384665	0.0655756	4.66228e-09	0.01629	7213	0.00474224	34.4002	0.0269048	0.0258518	0.298	0.012817	1339300	79495	1259805	TRUE	8.01043e-09
Migraine_AllType	CHMP2B	17350_13:Ferkingstad et al.	CHM2B	Charged multivesicular body protein 2b	Q9UQN3	rs300996	3	87283562	T	G	0.2419	0.008368	9.944e-184	0.35654	35329	0.0268492	835.61	-0.00190181	0.00594392	0.749	0.405517	1339300	79495	1259805	TRUE	4.73333e-177
Migraine_AllType	CHMP2B	17350_13:Ferkingstad et al.	CHM2B	Charged multivesicular body protein 2b	Q9UQN3	rs189237261	3	87629042	G	A	0.1443	0.025796	2.221e-08	0.02524	35328	0.00102459	31.2898	0.0232965	0.0208129	0.263	0.021067	1339300	79495	1259805	TRUE	9.24032e-08
Migraine_AllType	CHMP2B	17350_13:Zhang et al.	CHM2B	Charged multivesicular body protein 2b	Q9UQN3	rs13061892	3	87297275	C	T	0.503529	0.0159487	1e-200	0.432483	7213	0.124459	996.502	0.00019998	0.00797721	0.98	0.432033	1339300	79495	1259805	TRUE	3.01951e-208
Migraine_AllType	CHRDL2	6086_15:Ferkingstad et al.	CRDL2	Chordin-like protein 2	Q6WN34	rs143804085	11	74764148	G	A	-0.5093	0.01668	1e-200	0.06274	35369	0.0305058	932.246	0.00169856	0.0119531	0.887	0.062117	1339300	79495	1259805	TRUE	1.61916e-197
Migraine_AllType	CHRDL2	6086_15:Ferkingstad et al.	CRDL2	Chordin-like protein 2	Q6WN34	rs11822234	11	74674101	T	C	0.1528	0.008182	8.046e-78	0.44442	35371	0.0115297	348.741	-0.00920221	0.0059506	0.122	0.398033	1339300	79495	1259805	TRUE	1.18633e-73
Migraine_AllType	CHRDL2	6086_15:Ferkingstad et al.	CRDL2	Chordin-like protein 2	Q6WN34	rs141913728	11	74478328	T	C	-0.1488	0.024241	8.334e-10	0.0288	35371	0.00123862	37.6773	0.00499749	0.0196256	0.799	0.0233	1339300	79495	1259805	TRUE	1.78004e-09
Migraine_AllType	CHRDL2	6086_15:Ferkingstad et al.	CRDL2	Chordin-like protein 2	Q6WN34	rs12361540	11	75150500	A	G	0.0895	0.015149	3.463e-09	0.08055	35370	0.00118651	34.9023	-0.00300451	0.0122339	0.806	0.066333	1339300	79495	1259805	TRUE	7.00153e-09
Migraine_AllType	CHRDL2	6086_15:Zhang et al.	CRDL2	Chordin-like protein 2	Q6WN34	rs61389091	11	74716876	T	C	-0.751669	0.04074	2.60634e-74	0.0420075	7213	0.0454749	340.323	0.0147999	0.0141619	0.296	0.04485	1339300	79495	1259805	TRUE	7.58233e-74
Migraine_AllType	CHRDL2	6086_15:Zhang et al.	CRDL2	Chordin-like protein 2	Q6WN34	rs187201698	11	74749472	C	T	-0.492997	0.0340412	7.09324e-47	0.0622487	7213	0.028375	209.681	0.001998	0.0125994	0.874	0.060433	1339300	79495	1259805	TRUE	9.24326e-47
Migraine_AllType	CHST11	7779_86:Ferkingstad et al.	CHSTB	Carbohydrate sulfotransferase 11	Q9NPF2	rs313324	12	104583032	C	A	-0.2902	0.008778	1e-200	0.30768	35358	0.0358782	1092.9	0.00630011	0.00640102	0.325	0.301117	1339300	79495	1259805	TRUE	5.58257e-229
Migraine_AllType	CHST11	7779_86:Ferkingstad et al.	CHSTB	Carbohydrate sulfotransferase 11	Q9NPF2	rs11112069	12	104473240	A	T	-0.1512	0.010351	2.505e-48	0.19533	35361	0.00718655	213.361	0.0108015	0.00746662	0.148	0.190967	1339300	79495	1259805	TRUE	1.38279e-45
Migraine_AllType	CHST11	7779_86:Ferkingstad et al.	CHSTB	Carbohydrate sulfotransferase 11	Q9NPF2	rs856595	12	104667669	C	T	-0.0974	0.008253	3.817e-32	0.53268	35355	0.00472312	139.274	-0.00459941	0.00591739	0.437	0.545517	1339300	79495	1259805	TRUE	1.09263e-30
Migraine_AllType	CHST11	7779_86:Ferkingstad et al.	CHSTB	Carbohydrate sulfotransferase 11	Q9NPF2	rs79213114	12	104505408	A	G	0.197	0.025515	1.156e-14	0.02803	35361	0.00211465	59.6097	-0.00979784	0.0203986	0.630999	0.0208	1339300	79495	1259805	TRUE	4.64564e-14
Migraine_AllType	CHST11	7779_86:Ferkingstad et al.	CHSTB	Carbohydrate sulfotransferase 11	Q9NPF2	rs146776981	12	104618354	A	G	0.2027	0.028727	1.713e-12	0.02099	35356	0.00168864	49.7854	0.00990082	0.0211692	0.64	0.019533	1339300	79495	1259805	TRUE	5.66529e-12
Migraine_AllType	CHST11	7779_86:Ferkingstad et al.	CHSTB	Carbohydrate sulfotransferase 11	Q9NPF2	rs78307561	12	104433142	C	T	0.2023	0.029711	9.83e-12	0.02069	35360	0.00165845	46.3589	0.00509699	0.0220262	0.817	0.017933	1339300	79495	1259805	TRUE	2.35823e-11
Migraine_AllType	CHST11	7779_86:Zhang et al.	CHSTB	Carbohydrate sulfotransferase 11	Q9NPF2	rs1704879	12	104577796	T	G	-0.574837	0.0170271	1e-200	0.295647	7213	0.137621	1139.43	0.00760104	0.00640046	0.235	0.297283	1339300	79495	1259805	TRUE	3.36412e-235
Migraine_AllType	CHST11	7779_86:Zhang et al.	CHSTB	Carbohydrate sulfotransferase 11	Q9NPF2	rs1353191	12	104771121	C	T	0.145453	0.0179405	6.021e-16	0.313878	7213	0.0091125	65.7137	-0.00619918	0.00629847	0.325	0.32325	1339300	79495	1259805	TRUE	1.24566e-15
Migraine_AllType	CHST12	6626_81:Ferkingstad et al.	CHSTC	Carbohydrate sulfotransferase 12	Q9NRB3	rs6952433	7	2357003	G	A	-0.2047	0.009862	1.051e-95	0.78617	35334	0.014088	430.805	0.00020002	0.0061371	0.974	0.80315	1339300	79495	1259805	TRUE	7.3051e-93
Migraine_AllType	CHST12	6626_81:Zhang et al.	CHSTC	Carbohydrate sulfotransferase 12	Q9NRB3	rs884566	7	2374915	A	C	0.356557	0.0200827	4.62658e-69	0.207265	7213	0.0417775	315.133	-0.00060018	0.00703373	0.932	0.19545	1339300	79495	1259805	TRUE	4.14942e-69
Migraine_AllType	CHST15	4469_78:Ferkingstad et al.	ST4S6	Carbohydrate sulfotransferase 15	Q7LFX5	rs6588740	10	124095824	T	C	0.0987	0.009134	3.249e-27	0.72631	35375	0.00387298	116.758	-0.0140015	0.00645597	0.0301002	0.709	1339300	79495	1259805	TRUE	6.24207e-25
Migraine_AllType	CHST15	4469_78:Ferkingstad et al.	ST4S6	Carbohydrate sulfotransferase 15	Q7LFX5	rs4379785	10	124275485	A	G	-0.0742	0.00833	5.21e-19	0.39731	35378	0.0026367	79.3402	0.00149888	0.00600833	0.803	0.3896	1339300	79495	1259805	TRUE	2.16149e-18
Migraine_AllType	CHST15	4469_78:Zhang et al.	ST4S6	Carbohydrate sulfotransferase 15	Q7LFX5	rs7078438	10	124109086	C	T	-0.193143	0.0179469	8.31386e-27	0.303618	7213	0.0157748	115.787	0.0110982	0.00643937	0.0848008	0.3094	1339300	79495	1259805	TRUE	3.84218e-26
Migraine_AllType	CHST4	18876_77:Ferkingstad et al.	CHST4	Carbohydrate sulfotransferase 4	Q8NCG5	rs58134724	16	71492188	T	C	0.0838	0.009171	6.399e-20	0.2516	35376	0.00264461	83.4892	0.0082955	0.00654511	0.205	0.278667	1339300	79495	1259805	TRUE	1.23008e-18
Migraine_AllType	CHST4	18876_77:Zhang et al.	CHST4	Carbohydrate sulfotransferase 4	Q8NCG5	rs7200431	16	71492891	A	T	0.203281	0.0179653	1.95297e-29	0.297934	7213	0.0172871	127.998	0.0119977	0.00650677	0.0652004	0.287717	1339300	79495	1259805	TRUE	1.0667e-28
Migraine_AllType	CHST9	11646_4:Ferkingstad et al.	Carbohydrate sulfotransferase 9	Carbohydrate sulfotransferase 9	Q7L1S5	rs9960062	18	27124732	A	C	0.2596	0.008575	1e-200	0.32988	35361	0.0297953	916.466	-0.00589736	0.00638924	0.356	0.3089	1339300	79495	1259805	TRUE	1.27803e-192
Migraine_AllType	CHST9	11646_4:Ferkingstad et al.	Carbohydrate sulfotransferase 9	Carbohydrate sulfotransferase 9	Q7L1S5	rs1485803	18	27046925	A	G	-0.0901	0.008312	2.233e-27	0.59813	35361	0.00390266	117.494	0.00300451	0.00602484	0.617999	0.558183	1339300	79495	1259805	TRUE	2.59049e-26
Migraine_AllType	CHST9	11646_4:Ferkingstad et al.	Carbohydrate sulfotransferase 9	Carbohydrate sulfotransferase 9	Q7L1S5	rs35072345	18	26819687	C	T	-0.107	0.017319	6.481e-10	0.0577	35359	0.00124498	38.1678	-0.00569619	0.0141848	0.687999	0.04535	1339300	79495	1259805	TRUE	1.61482e-09
Migraine_AllType	CHST9	11646_4:Ferkingstad et al.	Carbohydrate sulfotransferase 9	Carbohydrate sulfotransferase 9	Q7L1S5	rs9957937	18	27525220	A	G	0.1006	0.016293	6.635e-10	0.06615	35361	0.00125035	38.1214	0.0150955	0.0123877	0.223	0.060083	1339300	79495	1259805	TRUE	3.68564e-09
Migraine_AllType	CHST9	11646_4:Zhang et al.	Carbohydrate sulfotransferase 9	Carbohydrate sulfotransferase 9	Q7L1S5	rs11660451	18	27118770	C	T	0.304102	0.0175253	4.12418e-66	0.321919	7213	0.0403735	301.014	-0.00559563	0.00633393	0.377	0.3089	1339300	79495	1259805	TRUE	1.06663e-65
Migraine_AllType	CHST9	11646_4:Zhang et al.	Carbohydrate sulfotransferase 9	Carbohydrate sulfotransferase 9	Q7L1S5	rs1485803	18	27046925	G	A	0.15717	0.016687	6.02373e-21	0.429849	7213	0.0121081	88.6875	-0.00300451	0.00602484	0.617999	0.441817	1339300	79495	1259805	TRUE	1.00167e-20
Migraine_AllType	CILP2	8841_65:Ferkingstad et al.	CILP2	Cartilage intermediate layer protein 2	Q8IUL8	rs2315282	19	19369729	G	A	-0.1136	0.011153	2.297e-24	0.84269	35353	0.00342145	103.741	0.0189994	0.00812718	0.0193999	0.154317	1339300	79495	1259805	TRUE	3.90551e-22
Migraine_AllType	CILP2	8841_65:Zhang et al.	CILP2	Cartilage intermediate layer protein 2	Q8IUL8	rs4808205	19	19534684	G	T	0.184904	0.0224024	1.80958e-16	0.165049	7213	0.00942316	68.1056	-0.0187955	0.00816895	0.0213998	0.1534	1339300	79495	1259805	TRUE	8.37091e-16
Migraine_AllType	CKMT1A	15542_19:Ferkingstad et al.	KCRU	Creatine kinase U-type, mitochondrial	P12532	rs28433760	15	43696643	A	G	-0.202	0.014691	5.067e-43	0.0811	35361	0.00608166	189.049	0.0263011	0.0105301	0.0125	0.08095	1339300	79495	1259805	TRUE	1.51651e-39
Migraine_AllType	CKMT1A	15542_19:Zhang et al.	KCRU	Creatine kinase U-type, mitochondrial	P12532	rs2614819	15	43604248	A	C	-0.260674	0.0274066	2.50916e-21	0.0986413	7213	0.0120832	90.4409	0.0273038	0.0105656	0.00976	0.08045	1339300	79495	1259805	TRUE	1.77497e-20
Migraine_AllType	CLEC11A	2966_65:Ferkingstad et al.	SCGF-beta	Stem cell growth factor-beta	Q9Y240	rs140496593	19	50722374	A	C	0.9364	0.02486	1e-200	0.02638	35369	0.0450419	1418.72	0.0109004	0.0181443	0.548001	0.02515	1339300	79495	1259805	TRUE	4.6995e-297
Migraine_AllType	CLEC11A	2966_65:Ferkingstad et al.	SCGF-beta	Stem cell growth factor-beta	Q9Y240	rs147133404	19	50241768	A	G	0.2588	0.034722	9.097e-14	0.01423	35376	0.00187905	55.5513	0.0117013	0.0220112	0.595	0.017283	1339300	79495	1259805	TRUE	3.60943e-13
Migraine_AllType	CLEC11A	2966_65:Ferkingstad et al.	SCGF-beta	Stem cell growth factor-beta	Q9Y240	rs34491457	19	50750825	A	G	0.1793	0.024517	2.604e-13	0.02971	35363	0.00185351	53.4812	0.012304	0.0182846	0.501	0.03495	1339300	79495	1259805	TRUE	1.1725e-12
Migraine_AllType	CLEC11A	2966_65:Ferkingstad et al.	SCGF-beta	Stem cell growth factor-beta	Q9Y240	rs116919905	19	50626403	C	A	0.2059	0.033584	8.734e-10	0.01551	35373	0.00129469	37.5858	0.0277027	0.0225863	0.22	0.01922	1339300	79495	1259805	TRUE	4.8151e-09
Migraine_AllType	CLEC11A	2966_65:Ferkingstad et al.	SCGF-beta	Stem cell growth factor-beta	Q9Y240	rs266851	19	50833083	T	C	0.0641	0.010472	9.305e-10	0.19433	35371	0.0012866	37.4656	0.00119928	0.00781265	0.878	0.176717	1339300	79495	1259805	TRUE	1.78908e-09
Migraine_AllType	CLEC11A	2966_65:Ferkingstad et al.	SCGF-beta	Stem cell growth factor-beta	Q9Y240	rs11667534	19	50703125	C	T	0.0493	0.008709	1.509e-08	0.35029	35367	0.0011063	32.043	0.0116024	0.00696396	0.0956996	0.32838	1339300	79495	1259805	TRUE	1.04214e-07
Migraine_AllType	CLEC11A	2966_65:Zhang et al.	SCGF-beta	Stem cell growth factor-beta	Q9Y240	rs193222348	19	50720044	T	C	1.25656	0.0487011	1.73199e-140	0.0277277	7213	0.0851331	665.531	0.011296	0.0198855	0.57	0.02452	1339300	79495	1259805	TRUE	2.79796e-141
Migraine_AllType	CLEC11A	4500_50:Ferkingstad et al.	SCGF-alpha	Stem cell growth factor-alpha	Q9Y240	rs116924815	19	50727476	T	C	1.0162	0.018829	1e-200	0.02638	35368	0.053046	2912.59	0.0108015	0.0182526	0.554	0.025067	1339300	79495	1259805	TRUE	0
Migraine_AllType	CLEC11A	4500_50:Ferkingstad et al.	SCGF-alpha	Stem cell growth factor-alpha	Q9Y240	rs147133404	19	50241768	A	G	0.2784	0.035019	1.864e-15	0.01423	35376	0.00217445	63.1985	0.0117013	0.0220112	0.595	0.017283	1339300	79495	1259805	TRUE	8.55505e-15
Migraine_AllType	CLEC11A	4500_50:Ferkingstad et al.	SCGF-alpha	Stem cell growth factor-alpha	Q9Y240	rs34491457	19	50750825	A	G	0.1836	0.024725	1.121e-13	0.02971	35363	0.00194348	55.1376	0.012304	0.0182846	0.501	0.03495	1339300	79495	1259805	TRUE	5.22109e-13
Migraine_AllType	CLEC11A	4500_50:Ferkingstad et al.	SCGF-alpha	Stem cell growth factor-alpha	Q9Y240	rs116919905	19	50626403	C	A	0.2146	0.033868	2.352e-10	0.01551	35373	0.00140641	40.1472	0.0277027	0.0225863	0.22	0.01922	1339300	79495	1259805	TRUE	1.39437e-09
Migraine_AllType	CLEC11A	4500_50:Ferkingstad et al.	SCGF-alpha	Stem cell growth factor-alpha	Q9Y240	rs266851	19	50833083	T	C	0.0655	0.010565	5.656e-10	0.19433	35371	0.00134341	38.4343	0.00119928	0.00781265	0.878	0.176717	1339300	79495	1259805	TRUE	1.10501e-09
Migraine_AllType	CLEC11A	4500_50:Zhang et al.	SCGF-alpha	Stem cell growth factor-alpha	Q9Y240	rs116924815	19	50727476	T	C	1.28774	0.048344	3.4752e-149	0.028005	7213	0.0902788	709.334	0.0108015	0.0182526	0.554	0.025067	1339300	79495	1259805	TRUE	3.68887e-150
Migraine_AllType	CLEC12A	11187_11:Ferkingstad et al.	CL12A	C-type lectin domain family 12 member A	Q5QGZ9	rs588272	12	9985046	G	T	-1.2272	0.003585	1e-200	0.6173	35378	0.711566	117173	0.00140098	0.00602073	0.816	0.62545	1339300	79495	1259805	TRUE	0
Migraine_AllType	CLEC12A	11187_11:Ferkingstad et al.	CL12A	C-type lectin domain family 12 member A	Q5QGZ9	rs1088308	12	9849753	G	A	-0.5239	0.020069	3.195e-150	0.95656	35377	0.0228102	681.429	0.0110003	0.0142144	0.439	0.955367	1339300	79495	1259805	TRUE	4.29158e-144
Migraine_AllType	CLEC12A	11187_11:Ferkingstad et al.	CL12A	C-type lectin domain family 12 member A	Q5QGZ9	rs11053574	12	10090215	A	G	-0.2401	0.009769	2.182e-133	0.23386	35378	0.0206575	604.031	0.0132025	0.00690009	0.0557006	0.238233	1339300	79495	1259805	TRUE	4.60321e-126
Migraine_AllType	CLEC12A	11187_11:Ferkingstad et al.	CL12A	C-type lectin domain family 12 member A	Q5QGZ9	rs4405404	12	9745850	G	A	0.1913	0.00965	1.85e-87	0.74971	35378	0.013734	392.962	0.00110061	0.00672501	0.87	0.769067	1339300	79495	1259805	TRUE	1.01569e-84
Migraine_AllType	CLEC12A	11187_11:Ferkingstad et al.	CL12A	C-type lectin domain family 12 member A	Q5QGZ9	rs61917628	12	10334411	G	T	0.2218	0.014375	1.029e-53	0.09426	35377	0.00840009	238.058	-0.0182964	0.0102832	0.0752004	0.10822	1339300	79495	1259805	TRUE	2.21074e-50
Migraine_AllType	CLEC12A	11187_11:Ferkingstad et al.	CL12A	C-type lectin domain family 12 member A	Q5QGZ9	rs143255651	12	10470678	A	G	0.5169	0.040942	1.535e-36	0.01056	35379	0.00558337	159.386	-0.0143018	0.039898	0.719999	0.005483	1339300	79495	1259805	TRUE	2.80587e-35
Migraine_AllType	CLEC12A	11187_11:Zhang et al.	CL12A	C-type lectin domain family 12 member A	Q5QGZ9	rs570082	12	9978002	A	G	-0.729128	0.0140886	1e-200	0.49903	7213	0.265813	2677.64	0.00420116	0.00581493	0.47	0.49475	1339300	79495	1259805	TRUE	0
Migraine_AllType	CLEC12A	11187_11:Zhang et al.	CL12A	C-type lectin domain family 12 member A	Q5QGZ9	rs544545	12	9939238	G	C	-0.363146	0.0218465	6.43985e-61	0.165049	7213	0.0363468	276.235	-0.00329542	0.00806965	0.683	0.158683	1339300	79495	1259805	TRUE	9.78074e-61
Migraine_AllType	CLEC12A	11187_11:Zhang et al.	CL12A	C-type lectin domain family 12 member A	Q5QGZ9	rs111791571	12	9753728	G	A	0.342599	0.0340656	1.22401e-23	0.0616248	7213	0.0135748	101.116	-0.0137035	0.0129776	0.291	0.055117	1339300	79495	1259805	TRUE	3.16298e-23
Migraine_AllType	CLEC1B	4332_6:Ferkingstad et al.	CLC1B	C-type lectin domain family 1 member B	Q9P126	rs659928	12	9996104	A	G	0.1722	0.009737	5.522e-70	0.22486	35387	0.0103369	312.746	0.000699755	0.00679682	0.918	0.247167	1339300	79495	1259805	TRUE	6.55621e-68
Migraine_AllType	CLEC1B	4332_6:Ferkingstad et al.	CLC1B	C-type lectin domain family 1 member B	Q9P126	rs11053499	12	9895466	C	A	-0.1281	0.016944	4.024e-14	0.06278	35385	0.00193104	57.1534	-0.00979784	0.0134703	0.467	0.0501	1339300	79495	1259805	TRUE	2.08462e-13
Migraine_AllType	CLEC1B	4332_6:Zhang et al.	CLC1B	C-type lectin domain family 1 member B	Q9P126	rs521040	12	9995251	C	T	0.426407	0.0183401	2.29123e-115	0.259809	7213	0.0699321	540.412	0.000899595	0.00681614	0.895	0.247117	1339300	79495	1259805	TRUE	5.46073e-116
Migraine_AllType	CLEC1B	4332_6:Zhang et al.	CLC1B	C-type lectin domain family 1 member B	Q9P126	rs676397	12	9955834	A	G	0.401401	0.0271337	8.3484e-49	0.101345	7213	0.0293483	218.785	0.011296	0.00971629	0.245	0.102183	1339300	79495	1259805	TRUE	3.15533e-48
Migraine_AllType	CLEC1B	4332_6:Zhang et al.	CLC1B	C-type lectin domain family 1 member B	Q9P126	rs73054650	12	10027242	G	C	-0.173408	0.026055	3.03097e-11	0.110703	7213	0.00592072	44.2829	-0.00190181	0.00913043	0.835	0.121017	1339300	79495	1259805	TRUE	3.73513e-11
Migraine_AllType	CLEC3B	5701_81:Ferkingstad et al.	Tetranectin	Tetranectin	P05452	rs3216800	3	45026209	AT	A	-0.2059	0.009559	6.514e-103	0.22363	35347	0.0147211	463.941	-0.00849599	0.00723071	0.24	0.219067	1339300	79495	1259805	TRUE	3.82133e-98
Migraine_AllType	CLEC3B	5701_81:Ferkingstad et al.	Tetranectin	Tetranectin	P05452	rs76951547	3	44996018	G	A	-0.0972	0.014079	5.058e-12	0.08979	35347	0.0015443	47.6611	0.0243023	0.00998123	0.0149001	0.095133	1339300	79495	1259805	TRUE	1.34202e-10
Migraine_AllType	CLEC3B	5701_81:Zhang et al.	Tetranectin	Tetranectin	P05452	rs10865936	3	44995308	A	G	-0.356188	0.0196213	4.78769e-72	0.216484	7213	0.043039	329.445	-0.00940408	0.00720793	0.192	0.213283	1339300	79495	1259805	TRUE	2.01416e-71
Migraine_AllType	CLEC3B	5701_81:Zhang et al.	Tetranectin	Tetranectin	P05452	rs76951547	3	44996018	G	A	-0.20868	0.0267511	7.01853e-15	0.109178	7213	0.00847067	60.8356	0.0243023	0.00998123	0.0149001	0.095133	1339300	79495	1259805	TRUE	3.21868e-14
Migraine_AllType	CLEC4C	9094_5:Ferkingstad et al.	CLC4C	C-type lectin domain family 4 member C	Q8WTT0	rs11055554	12	7742648	C	A	-0.4006	0.012316	1e-200	0.1409	35386	0.0388514	1057.93	0.0057037	0.00837798	0.496	0.145467	1339300	79495	1259805	TRUE	1.99125e-222
Migraine_AllType	CLEC4C	9094_5:Ferkingstad et al.	CLC4C	C-type lectin domain family 4 member C	Q8WTT0	rs7312313	12	7788964	C	T	-0.3101	0.010918	1.85e-177	0.80502	35376	0.0301877	806.664	0.00900038	0.00762744	0.238	0.8206	1339300	79495	1259805	TRUE	2.37276e-169
Migraine_AllType	CLEC4C	9094_5:Ferkingstad et al.	CLC4C	C-type lectin domain family 4 member C	Q8WTT0	rs7316755	12	7664271	T	C	0.2211	0.012057	4.088e-75	0.15337	35388	0.0126953	336.259	0.0205964	0.00805928	0.0106001	0.150683	1339300	79495	1259805	TRUE	8.37215e-70
Migraine_AllType	CLEC4C	9094_5:Ferkingstad et al.	CLC4C	C-type lectin domain family 4 member C	Q8WTT0	rs117812534	12	7946084	G	A	0.3106	0.019853	3.608e-55	0.05068	35373	0.00928287	244.752	0.0125015	0.0131292	0.341	0.0539	1339300	79495	1259805	TRUE	1.18849e-52
Migraine_AllType	CLEC4C	9094_5:Ferkingstad et al.	CLC4C	C-type lectin domain family 4 member C	Q8WTT0	rs77151890	12	7434784	G	T	-0.2755	0.030516	1.746e-19	0.02145	35389	0.00318628	81.5011	0.00699547	0.0223234	0.753999	0.017583	1339300	79495	1259805	TRUE	8.2178e-19
Migraine_AllType	CLEC4C	9094_5:Ferkingstad et al.	CLC4C	C-type lectin domain family 4 member C	Q8WTT0	rs7979060	12	8115997	T	C	0.1628	0.021491	3.585e-14	0.03958	35383	0.002015	57.3814	0.0127978	0.0181194	0.48	0.027833	1339300	79495	1259805	TRUE	1.81855e-13
Migraine_AllType	CLEC4C	9094_5:Ferkingstad et al.	CLC4C	C-type lectin domain family 4 member C	Q8WTT0	rs113507694	12	7714013	G	A	-0.1543	0.025278	1.034e-09	0.02974	35386	0.00137401	37.2582	-0.00849599	0.0148408	0.567	0.044167	1339300	79495	1259805	TRUE	2.99456e-09
Migraine_AllType	CLEC4C	9094_5:Ferkingstad et al.	CLC4C	C-type lectin domain family 4 member C	Q8WTT0	rs146867813	12	7908238	A	G	0.2389	0.043195	3.19e-08	0.01015	35375	0.00114683	30.5873	0.0225049	0.0343205	0.512	0.007183	1339300	79495	1259805	TRUE	8.65511e-08
Migraine_AllType	CLEC4C	9094_5:Zhang et al.	CLC4C	C-type lectin domain family 4 member C	Q8WTT0	rs6488614	12	7744588	C	T	0.578966	0.0172983	1e-200	0.276307	7213	0.134055	1119.9	0.00760104	0.00662155	0.251	0.259333	1339300	79495	1259805	TRUE	2.01984e-231
Migraine_AllType	CLEC4C	9094_5:Zhang et al.	CLC4C	C-type lectin domain family 4 member C	Q8WTT0	rs10845640	12	7659861	T	C	0.123118	0.017652	3.33611e-12	0.334258	7213	0.00674623	48.6334	0.0020978	0.00642391	0.744	0.328383	1339300	79495	1259805	TRUE	4.42494e-12
Migraine_AllType	CLEC4G	10781_19:Ferkingstad et al.	CLC4G	C-type lectin domain family 4 member G	Q6UXB4	rs76560987	19	7734566	T	C	0.2027	0.0157	3.93e-38	0.07469	35358	0.0056792	166.68	-0.00180162	0.0110084	0.87	0.070933	1339300	79495	1259805	TRUE	5.41108e-37
Migraine_AllType	CLEC4G	10781_19:Zhang et al.	CLC4G	C-type lectin domain family 4 member G	Q6UXB4	rs115293707	19	7729723	C	G	0.542015	0.0310012	4.54713e-67	0.073825	7213	0.0401744	305.594	-0.0034961	0.0112988	0.757	0.071333	1339300	79495	1259805	TRUE	5.62489e-67
Migraine_AllType	CLIC5	12475_48:Ferkingstad et al.	CLIC5	Chloride intracellular channel protein 5	Q9NZA1	rs35822882	6	45949262	T	G	-1.1262	0.022309	1e-200	0.02268	35350	0.0562265	2548.27	-0.00999983	0.0192802	0.604	0.023267	1339300	79495	1259805	TRUE	0
Migraine_AllType	CLIC5	12475_48:Ferkingstad et al.	CLIC5	Chloride intracellular channel protein 5	Q9NZA1	rs76801943	6	45873733	A	G	-0.5695	0.031524	5.95e-73	0.01638	35347	0.010451	326.347	0.00380276	0.0299608	0.899	0.009567	1339300	79495	1259805	TRUE	9.50258e-71
Migraine_AllType	CLIC5	12475_48:Ferkingstad et al.	CLIC5	Chloride intracellular channel protein 5	Q9NZA1	rs9472662	6	46015239	G	A	0.1287	0.01225	8.126e-26	0.13298	35353	0.00381946	110.372	-0.00180162	0.00886744	0.839	0.131433	1339300	79495	1259805	TRUE	5.06299e-25
Migraine_AllType	CLIC5	12475_48:Ferkingstad et al.	CLIC5	Chloride intracellular channel protein 5	Q9NZA1	rs17288411	6	45437397	A	C	-0.0702	0.012234	9.572e-09	0.13575	35349	0.00115633	32.924	0.00850374	0.00863995	0.325	0.1432	1339300	79495	1259805	TRUE	3.69354e-08
Migraine_AllType	CLIC5	12475_48:Zhang et al.	CLIC5	Chloride intracellular channel protein 5	Q9NZA1	rs35822882	6	45949262	T	G	-1.27056	0.0531232	1.00934e-121	0.0234299	7213	0.0738744	571.875	-0.00999983	0.0192802	0.604	0.023267	1339300	79495	1259805	TRUE	3.56403e-122
Migraine_AllType	CLIC5	12475_48:Zhang et al.	CLIC5	Chloride intracellular channel protein 5	Q9NZA1	rs1555216	6	46010441	A	C	0.104475	0.0165599	2.97658e-10	0.460488	7213	0.00542343	39.7914	0.00739729	0.00587514	0.208	0.442033	1339300	79495	1259805	TRUE	5.91091e-10
Migraine_AllType	CLINT1	11659_31:Ferkingstad et al.	EPN4	Clathrin interactor 1	Q14677	rs62389053	5	157863943	T	C	-0.076	0.011337	2.03e-11	0.14639	35348	0.00144354	44.9372	-0.0158957	0.00854003	0.0627004	0.139017	1339300	79495	1259805	TRUE	2.66992e-10
Migraine_AllType	CLINT1	11659_31:Zhang et al.	EPN4	Clathrin interactor 1	Q14677	rs12284	5	157787179	G	A	-0.246025	0.0238108	7.48457e-25	0.136767	7213	0.0142922	106.731	-0.0158957	0.00854328	0.0628001	0.139367	1339300	79495	1259805	TRUE	3.62412e-24
Migraine_AllType	CLMP	10440_26:Ferkingstad et al.	ACAM	CXADR-like membrane protein	Q9H6B4	rs7946718	11	123197533	G	A	0.2113	0.008322	3.116e-142	0.5921	35355	0.0215664	644.643	-0.00320486	0.00594774	0.59	0.6126	1339300	79495	1259805	TRUE	7.64682e-137
Migraine_AllType	CLMP	10440_26:Ferkingstad et al.	ACAM	CXADR-like membrane protein	Q9H6B4	rs7131073	11	123145655	G	A	0.0731	0.008629	2.427e-17	0.35239	35359	0.00243894	71.7611	0.00860289	0.0062107	0.166	0.332283	1339300	79495	1259805	TRUE	4.0702e-16
Migraine_AllType	CLMP	10440_26:Ferkingstad et al.	ACAM	CXADR-like membrane protein	Q9H6B4	rs17127226	11	123282040	T	G	0.0548	0.008354	5.399e-11	0.4242	35350	0.00146701	43.0276	0.00410158	0.00613816	0.504001	0.40035	1339300	79495	1259805	TRUE	1.93885e-10
Migraine_AllType	CLMP	10440_26:Zhang et al.	ACAM	CXADR-like membrane protein	Q9H6B4	rs2302605	11	123194975	C	T	-0.436321	0.01583	4.34505e-159	0.442812	7213	0.0939428	759.504	0.00330453	0.00597149	0.58	0.422933	1339300	79495	1259805	TRUE	2.41096e-160
Migraine_AllType	CLMP	10440_26:Zhang et al.	ACAM	CXADR-like membrane protein	Q9H6B4	rs7106958	11	123141950	A	G	0.110371	0.0173317	2.03036e-10	0.352697	7213	0.00556224	40.5422	0.00590255	0.00619891	0.341	0.333633	1339300	79495	1259805	TRUE	3.51543e-10
Migraine_AllType	CLN5	8874_53:Ferkingstad et al.	CLN5	Ceroid-lipofuscinosis neuronal protein 5	O75503	rs2794618	13	77010089	A	G	-0.172	0.013697	3.614e-36	0.08991	35353	0.00484149	157.682	0.00840458	0.0107894	0.436	0.084083	1339300	79495	1259805	TRUE	1.47873e-34
Migraine_AllType	CLN5	8874_53:Zhang et al.	CLN5	Ceroid-lipofuscinosis neuronal protein 5	O75503	rs17067027	13	76965650	T	C	-0.525036	0.0514864	2.96804e-24	0.0258561	7213	0.0138865	103.962	0.0284028	0.0191972	0.139	0.02305	1339300	79495	1259805	TRUE	1.0634e-23
Migraine_AllType	CLN5	8874_53:Zhang et al.	CLN5	Ceroid-lipofuscinosis neuronal protein 5	O75503	rs9573988	13	77029428	A	G	-0.282629	0.0339469	9.94694e-17	0.0641897	7213	0.00959658	69.2967	0.00600195	0.0115402	0.603	0.074017	1339300	79495	1259805	TRUE	1.58028e-16
Migraine_AllType	CLPS	5749_53:Ferkingstad et al.	COL	Colipase	P04118	rs2766579	6	35781282	A	G	0.2894	0.009015	1e-200	0.27655	35354	0.0335127	1030.48	-0.00579677	0.00647972	0.371	0.294817	1339300	79495	1259805	TRUE	2.78494e-216
Migraine_AllType	CLPS	5749_53:Ferkingstad et al.	COL	Colipase	P04118	rs76917354	6	35726468	T	C	0.3146	0.017297	6.414e-74	0.0607	35352	0.011286	330.789	-0.00569619	0.0115537	0.621999	0.0738	1339300	79495	1259805	TRUE	3.15841e-71
Migraine_AllType	CLPS	5749_53:Ferkingstad et al.	COL	Colipase	P04118	rs114416057	6	36106771	C	T	0.5066	0.029948	3.435e-64	0.01813	35356	0.00913718	286.134	-0.00579677	0.0199156	0.770999	0.02185	1339300	79495	1259805	TRUE	4.42635e-62
Migraine_AllType	CLPS	5749_53:Ferkingstad et al.	COL	Colipase	P04118	rs72894719	6	35409075	G	C	0.3523	0.030419	5.115e-31	0.0188	35352	0.004579	134.125	-0.0208968	0.0250945	0.405	0.01385	1339300	79495	1259805	TRUE	1.46267e-29
Migraine_AllType	CLPS	5749_53:Ferkingstad et al.	COL	Colipase	P04118	rs112297849	6	35909194	G	A	-0.399	0.037623	2.821e-26	0.01252	35356	0.00393648	112.464	0.0563992	0.0278692	0.0430002	0.011217	1339300	79495	1259805	TRUE	3.76877e-24
Migraine_AllType	CLPS	5749_53:Ferkingstad et al.	COL	Colipase	P04118	rs142802448	6	36044061	T	C	0.3157	0.033694	7.287e-21	0.01457	35356	0.00286197	87.7848	-0.00230265	0.0229271	0.92	0.016533	1339300	79495	1259805	TRUE	2.75652e-20
Migraine_AllType	CLPS	5749_53:Ferkingstad et al.	COL	Colipase	P04118	rs11756141	6	35961321	T	C	-0.2303	0.024798	1.589e-20	0.02791	35356	0.00287796	86.2442	0.00539542	0.0167936	0.748001	0.032567	1339300	79495	1259805	TRUE	8.14713e-20
Migraine_AllType	CLPS	5749_53:Ferkingstad et al.	COL	Colipase	P04118	rs59756313	6	35313443	T	C	0.2246	0.029157	1.329e-14	0.02007	35353	0.00198423	59.3348	0.0111971	0.0192603	0.561	0.02425	1339300	79495	1259805	TRUE	6.01481e-14
Migraine_AllType	CLPS	5749_53:Zhang et al.	COL	Colipase	P04118	rs9380535	6	35783834	T	C	-0.415573	0.0164582	7.10725e-135	0.395744	7213	0.0825962	637.396	0.00019998	0.00759726	0.979	0.398233	1339300	79495	1259805	TRUE	5.66643e-136
Migraine_AllType	CLPS	5749_53:Zhang et al.	COL	Colipase	P04118	rs6906041	6	36009383	A	C	-0.219514	0.0234612	1.07923e-20	0.144184	7213	0.0118919	87.5192	0.0117013	0.00850739	0.169	0.19538	1339300	79495	1259805	TRUE	3.26038e-20
Migraine_AllType	CLPS	5749_53:Zhang et al.	COL	Colipase	P04118	rs111968111	6	35930341	T	C	-0.377593	0.0674249	2.21994e-08	0.0156662	7213	0.00439728	31.3536	0.0479041	0.0254003	0.0592994	0.013417	1339300	79495	1259805	TRUE	5.26911e-08
Migraine_AllType	CLSTN1	15521_4:Ferkingstad et al.	Alcadein alpha-1	Calsyntenin-1	O94985	rs114116433	1	9673678	T	C	1.1431	0.031596	1e-200	0.01663	35390	0.0427374	1308.82	0.0142973	0.022384	0.523	0.016633	1339300	79495	1259805	TRUE	2.48374e-274
Migraine_AllType	CLSTN1	15521_4:Ferkingstad et al.	Alcadein alpha-1	Calsyntenin-1	O94985	rs114513597	1	9769606	A	G	-0.4943	0.028635	9.117e-67	0.02145	35391	0.010257	297.963	-0.0110003	0.022902	0.630999	0.01555	1339300	79495	1259805	TRUE	2.40664e-64
Migraine_AllType	CLSTN1	15521_4:Ferkingstad et al.	Alcadein alpha-1	Calsyntenin-1	O94985	rs58109538	1	10103608	GT	G	0.1958	0.015022	7.797e-39	0.08218	35391	0.00578334	169.881	0.0215951	0.0109455	0.0484998	0.09378	1339300	79495	1259805	TRUE	4.62596e-36
Migraine_AllType	CLSTN1	15521_4:Ferkingstad et al.	Alcadein alpha-1	Calsyntenin-1	O94985	rs113487481	1	9385460	T	C	-0.1838	0.031696	6.677e-09	0.01752	35386	0.001163	33.6246	0.0259991	0.0220331	0.238	0.017517	1339300	79495	1259805	TRUE	3.14327e-08
Migraine_AllType	CLSTN1	15521_4:Zhang et al.	Alcadein alpha-1	Calsyntenin-1	O94985	rs35331030	1	9751595	T	C	1.78296	0.060609	9.76847e-180	0.0167059	7213	0.10444	865.144	0.0295976	0.024236	0.222	0.014617	1339300	79495	1259805	TRUE	5.68318e-181
Migraine_AllType	CLSTN1	15521_4:Zhang et al.	Alcadein alpha-1	Calsyntenin-1	O94985	rs114513597	1	9769606	A	G	-0.692718	0.0664827	3.04935e-25	0.0158048	7213	0.0149284	108.536	-0.0110003	0.022902	0.630999	0.01555	1339300	79495	1259805	TRUE	5.24318e-25
Migraine_AllType	CLSTN2	18882_7:Ferkingstad et al.	CSTN2	Calsyntenin-2	Q9H4D0	rs35220837	3	139904479	A	G	0.4115	0.015247	1.955e-160	0.07582	35363	0.0237307	728.36	0.0223973	0.01284	0.0810998	0.053	1339300	79495	1259805	TRUE	4.44817e-152
Migraine_AllType	CLSTN2	18882_7:Ferkingstad et al.	CSTN2	Calsyntenin-2	Q9H4D0	rs4073898	3	139740454	G	T	0.1276	0.00914	2.711e-44	0.28449	35364	0.00662848	194.888	0.00529595	0.0064417	0.411	0.280867	1339300	79495	1259805	TRUE	2.48615e-42
Migraine_AllType	CLSTN2	18882_7:Ferkingstad et al.	CSTN2	Calsyntenin-2	Q9H4D0	rs2220837	3	140644507	C	A	0.1068	0.009073	5.512e-32	0.28849	35367	0.00468257	138.553	0.00679685	0.0064904	0.295	0.2869	1339300	79495	1259805	TRUE	2.55618e-30
Migraine_AllType	CLSTN2	18882_7:Ferkingstad et al.	CSTN2	Calsyntenin-2	Q9H4D0	rs7639512	3	140725790	G	A	-0.1113	0.013354	7.791e-17	0.10518	35367	0.00233179	69.4613	-0.00310481	0.00928187	0.737999	0.115433	1339300	79495	1259805	TRUE	3.08426e-16
Migraine_AllType	CLSTN2	18882_7:Ferkingstad et al.	CSTN2	Calsyntenin-2	Q9H4D0	rs113128484	3	140033761	G	A	-0.1892	0.026563	1.059e-12	0.02472	35363	0.00172604	50.7298	0.0036035	0.019719	0.855	0.021117	1339300	79495	1259805	TRUE	2.57432e-12
Migraine_AllType	CLSTN2	18882_7:Zhang et al.	CSTN2	Calsyntenin-2	Q9H4D0	rs9863263	3	139767054	A	G	0.592833	0.0344858	6.06693e-65	0.0610703	7213	0.0403049	295.436	0.0246048	0.0115138	0.0326002	0.06865	1339300	79495	1259805	TRUE	7.52067e-64
Migraine_AllType	CLSTN2	18882_7:Zhang et al.	CSTN2	Calsyntenin-2	Q9H4D0	rs2114164	3	139884656	G	A	-0.182282	0.0166339	1.00054e-27	0.438375	7213	0.016361	120.055	0.0028958	0.00585681	0.621001	0.435683	1339300	79495	1259805	TRUE	1.77699e-27
Migraine_AllType	CMPK1	18243_9:Ferkingstad et al.	Cytidylate kinase	UMP-CMP kinase	P30085	rs35687416	1	47368537	T	G	-0.1668	0.015955	1.399e-25	0.06493	35367	0.0033784	109.288	0.0115036	0.0129941	0.376	0.052633	1339300	79495	1259805	TRUE	2.66289e-24
Migraine_AllType	CMPK1	18243_9:Zhang et al.	Cytidylate kinase	UMP-CMP kinase	P30085	rs35687416	1	47368537	T	G	-0.653522	0.0387567	1.33668e-62	0.0466519	7213	0.0379902	284.254	0.0115036	0.0129941	0.376	0.052633	1339300	79495	1259805	TRUE	3.5681e-62
Migraine_AllType	CNDP1	5456_59:Ferkingstad et al.	CNDP1	Beta-Ala-His dipeptidase	Q96KN2	rs17817077	18	74542308	A	G	0.2854	0.008612	1e-200	0.38947	35378	0.0387364	1098.18	0.00179838	0.00601624	0.764999	0.3795	1339300	79495	1259805	TRUE	1.28037e-231
Migraine_AllType	CNDP1	5456_59:Ferkingstad et al.	CNDP1	Beta-Ala-His dipeptidase	Q96KN2	rs12326826	18	74569248	C	T	-0.1885	0.009466	3.147e-88	0.27848	35368	0.0142789	396.52	0.0192044	0.00668698	0.00408	0.286633	1339300	79495	1259805	TRUE	8.37352e-82
Migraine_AllType	CNDP1	5456_59:Ferkingstad et al.	CNDP1	Beta-Ala-His dipeptidase	Q96KN2	rs17806420	18	74316132	T	C	-0.1375	0.010855	8.97e-37	0.19046	35378	0.00583012	160.443	0.000499875	0.00766462	0.948	0.197867	1339300	79495	1259805	TRUE	9.30126e-36
Migraine_AllType	CNDP1	5456_59:Ferkingstad et al.	CNDP1	Beta-Ala-His dipeptidase	Q96KN2	rs148000502	18	74582442	C	T	0.2911	0.024826	9.416e-32	0.02999	35372	0.00493023	137.482	0.0131038	0.0174233	0.452	0.029083	1339300	79495	1259805	TRUE	2.48616e-30
Migraine_AllType	CNDP1	5456_59:Ferkingstad et al.	CNDP1	Beta-Ala-His dipeptidase	Q96KN2	rs17089210	18	74397629	C	G	0.0728	0.010458	3.381e-12	0.2011	35377	0.00170293	48.4553	0.00679685	0.00728766	0.351	0.2012	1339300	79495	1259805	TRUE	1.82274e-11
Migraine_AllType	CNDP1	5456_59:Zhang et al.	CNDP1	Beta-Ala-His dipeptidase	Q96KN2	rs17817077	18	74542308	A	G	0.244799	0.016778	1.5304e-47	0.395674	7213	0.0286588	212.823	0.00179838	0.00601624	0.764999	0.3795	1339300	79495	1259805	TRUE	2.3033e-47
Migraine_AllType	CNDP1	5456_59:Zhang et al.	CNDP1	Beta-Ala-His dipeptidase	Q96KN2	rs58692747	18	74565502	C	T	-0.160138	0.020753	1.35771e-14	0.200957	7213	0.00823554	59.526	0.00960374	0.00717938	0.181	0.216983	1339300	79495	1259805	TRUE	3.308e-14
Migraine_AllType	CNN1	15566_10:Ferkingstad et al.	Calponin-1	Calponin-1	P51911	rs73512794	19	11510164	C	T	-0.2552	0.020437	8.75e-36	0.04317	35377	0.00538032	155.92	0.00770028	0.0135205	0.569	0.047933	1339300	79495	1259805	TRUE	2.2992e-34
Migraine_AllType	CNN1	15566_10:Zhang et al.	Calponin-1	Calponin-1	P51911	rs138405741	19	11543596	T	C	-0.325829	0.0475807	8.11042e-12	0.0318869	7213	0.00655463	46.8811	0.0158044	0.0170162	0.353	0.029583	1339300	79495	1259805	TRUE	1.45015e-11
Migraine_AllType	CNP	6609_22:Ferkingstad et al.	CN37	2',3'-cyclic-nucleotide 3'-phosphodiesterase	P09543	rs12602950	17	41971811	A	G	0.0805	0.008868	1.114e-19	0.70312	35386	0.0027054	82.3978	0.00160128	0.00645226	0.804	0.71405	1339300	79495	1259805	TRUE	4.82007e-19
Migraine_AllType	CNP	6609_22:Zhang et al.	CN37	2',3'-cyclic-nucleotide 3'-phosphodiesterase	P09543	rs4432296	17	41966789	C	T	-0.284189	0.0184656	1.29856e-52	0.263205	7213	0.0313246	236.792	-0.00160128	0.00666018	0.81	0.286917	1339300	79495	1259805	TRUE	1.76726e-52
Migraine_AllType	CNPY3	17327_3:Ferkingstad et al.	CNPY3	Protein canopy homolog 3	Q9BT09	rs9471969	6	42938646	T	G	-0.1406	0.009052	2.095e-54	0.27714	35368	0.00792053	241.244	0.00499749	0.00685524	0.466	0.244483	1339300	79495	1259805	TRUE	3.73446e-52
Migraine_AllType	CNPY3	17327_3:Zhang et al.	CNPY3	Protein canopy homolog 3	Q9BT09	rs9471969	6	42938646	T	G	-0.185098	0.0190482	3.47788e-22	0.250173	7213	0.0128539	94.4007	0.00499749	0.00685524	0.466	0.244483	1339300	79495	1259805	TRUE	6.91631e-22
Migraine_AllType	CNRIP1	18218_48:Ferkingstad et al.	CB032	CB1 cannabinoid receptor-interacting protein 1	Q96F85	rs17035431	2	68392314	G	A	-0.5457	0.009367	1e-200	0.14433	35361	0.0735531	3393.77	0.0126003	0.0086456	0.145	0.134083	1339300	79495	1259805	TRUE	0
Migraine_AllType	CNRIP1	18218_48:Ferkingstad et al.	CB032	CB1 cannabinoid receptor-interacting protein 1	Q96F85	rs1503235	2	67885423	C	A	0.152	0.011798	5.559e-38	0.85791	35360	0.00563278	165.976	-0.00970278	0.0083636	0.246	0.8549	1339300	79495	1259805	TRUE	5.78521e-36
Migraine_AllType	CNRIP1	18218_48:Ferkingstad et al.	CB032	CB1 cannabinoid receptor-interacting protein 1	Q96F85	rs34165113	2	68650655	G	T	-0.1597	0.017227	1.859e-20	0.06093	35357	0.00291856	85.9342	-0.0111014	0.0118537	0.349	0.06865	1339300	79495	1259805	TRUE	2.33958e-19
Migraine_AllType	CNRIP1	18218_48:Ferkingstad et al.	CB032	CB1 cannabinoid receptor-interacting protein 1	Q96F85	rs72835036	2	68512643	C	T	0.1476	0.022026	2.068e-11	0.03635	35361	0.00152625	44.9032	0.011296	0.0211339	0.593	0.021167	1339300	79495	1259805	TRUE	6.70881e-11
Migraine_AllType	CNRIP1	18218_48:Ferkingstad et al.	CB032	CB1 cannabinoid receptor-interacting protein 1	Q96F85	rs77887837	2	68300332	A	C	0.1199	0.018301	5.698e-11	0.05355	35362	0.00145722	42.9204	0.00350385	0.014975	0.815	0.041467	1339300	79495	1259805	TRUE	1.29602e-10
Migraine_AllType	CNRIP1	18218_48:Zhang et al.	CB032	CB1 cannabinoid receptor-interacting protein 1	Q96F85	rs72892058	2	68368257	G	C	-0.76449	0.0235559	1e-200	0.125468	7213	0.128257	1052.99	0.0125015	0.00864182	0.148	0.13405	1339300	79495	1259805	TRUE	5.45073e-218
Migraine_AllType	CNRIP1	18218_48:Zhang et al.	CB032	CB1 cannabinoid receptor-interacting protein 1	Q96F85	rs72892060	2	68368433	T	C	-0.790276	0.0705281	6.66151e-29	0.0137945	7213	0.0169926	125.52	0.0273038	0.0256973	0.288	0.01315	1339300	79495	1259805	TRUE	1.89971e-28
Migraine_AllType	CNRIP1	18218_48:Zhang et al.	CB032	CB1 cannabinoid receptor-interacting protein 1	Q96F85	rs149877236	2	68300474	A	G	-0.303532	0.0542386	2.27096e-08	0.0240538	7213	0.00432562	31.3092	-0.0193969	0.0194647	0.319	0.022283	1339300	79495	1259805	TRUE	3.73124e-08
Migraine_AllType	CNTFR	14101_2:Ferkingstad et al.	CNTFR alpha	Ciliary neurotrophic factor receptor subunit alpha	P26992	rs10972159	9	34593088	A	G	-0.5581	0.023487	8.276e-125	0.0311	35350	0.0187713	564.605	-0.00399798	0.0182931	0.827	0.028083	1339300	79495	1259805	TRUE	1.18221e-120
Migraine_AllType	CNTFR	14101_2:Ferkingstad et al.	CNTFR alpha	Ciliary neurotrophic factor receptor subunit alpha	P26992	rs72735302	9	34576228	C	T	-0.207	0.016294	5.637e-37	0.06772	35350	0.00541046	161.384	-0.000500125	0.0128691	0.969	0.054933	1339300	79495	1259805	TRUE	5.56153e-36
Migraine_AllType	CNTFR	14101_2:Ferkingstad et al.	CNTFR alpha	Ciliary neurotrophic factor receptor subunit alpha	P26992	rs2183012	9	34554022	A	G	0.256	0.028606	3.58e-19	0.02192	35350	0.00281012	80.0831	0.0503033	0.0216058	0.0198999	0.017783	1339300	79495	1259805	TRUE	2.75957e-17
Migraine_AllType	CNTFR	14101_2:Ferkingstad et al.	CNTFR alpha	Ciliary neurotrophic factor receptor subunit alpha	P26992	rs147165534	9	34728801	G	T	-0.2287	0.034196	2.265e-11	0.0138	35349	0.00142366	44.7257	-0.0391047	0.0291662	0.18	0.0111	1339300	79495	1259805	TRUE	1.71723e-10
Migraine_AllType	CNTFR	14101_2:Zhang et al.	CNTFR alpha	Ciliary neurotrophic factor receptor subunit alpha	P26992	rs73645429	9	34594286	A	G	-0.996468	0.0605838	1.05376e-59	0.0181617	7213	0.0354122	270.454	-0.00719583	0.0182899	0.693999	0.02825	1339300	79495	1259805	TRUE	1.59475e-59
Migraine_AllType	CNTFR	14101_2:Zhang et al.	CNTFR alpha	Ciliary neurotrophic factor receptor subunit alpha	P26992	rs12352811	9	34614684	C	G	-0.372232	0.0344651	5.51769e-27	0.0605851	7213	0.0157718	116.613	0.00789872	0.0122482	0.519	0.058917	1339300	79495	1259805	TRUE	1.09693e-26
Migraine_AllType	CNTFR	14101_2:Zhang et al.	CNTFR alpha	Ciliary neurotrophic factor receptor subunit alpha	P26992	rs115034926	9	34551922	A	G	0.385108	0.0604448	1.99039e-10	0.0194787	7213	0.00566516	40.5814	0.0503984	0.0215585	0.0193999	0.01785	1339300	79495	1259805	TRUE	6.58193e-10
Migraine_AllType	CNTN1	2974_61:Ferkingstad et al.	contactin-1	Contactin-1	Q12860	rs1838343	12	40802428	T	C	-0.1995	0.0083	1.14e-127	0.45962	35348	0.0197703	577.704	0.00689617	0.00593178	0.245	0.445733	1339300	79495	1259805	TRUE	7.60155e-122
Migraine_AllType	CNTN1	2974_61:Ferkingstad et al.	contactin-1	Contactin-1	Q12860	rs4548696	12	40666283	C	A	-0.2684	0.012559	2.51e-101	0.12535	35352	0.0157962	456.699	-0.00739729	0.00882674	0.402	0.128217	1339300	79495	1259805	TRUE	3.98327e-97
Migraine_AllType	CNTN1	2974_61:Ferkingstad et al.	contactin-1	Contactin-1	Q12860	rs56256935	12	40625126	T	C	0.1028	0.015831	8.382e-11	0.07519	35351	0.0014697	42.1643	0.0115036	0.0111683	0.303	0.077517	1339300	79495	1259805	TRUE	4.29698e-10
Migraine_AllType	CNTN1	2974_61:Ferkingstad et al.	contactin-1	Contactin-1	Q12860	rs117111663	12	41313522	A	G	-0.131	0.021671	1.495e-09	0.04057	35353	0.00133595	36.5393	-0.017197	0.0164557	0.296	0.0328	1339300	79495	1259805	TRUE	6.71712e-09
Migraine_AllType	CNTN1	2974_61:Ferkingstad et al.	contactin-1	Contactin-1	Q12860	rs10784596	12	40406173	C	G	-0.0488	0.008921	4.494e-08	0.32882	35351	0.00105116	29.9218	0.0119977	0.00611606	0.0498001	0.356833	1339300	79495	1259805	TRUE	3.69778e-07
Migraine_AllType	CNTN1	2974_61:Zhang et al.	contactin-1	Contactin-1	Q12860	rs11177604	12	40651583	A	C	0.289771	0.016737	7.91064e-66	0.386732	7213	0.0398291	299.664	-0.00640044	0.00609922	0.294	0.378033	1339300	79495	1259805	TRUE	2.52404e-65
Migraine_AllType	CNTN1	2974_61:Zhang et al.	contactin-1	Contactin-1	Q12860	rs812152	12	41112051	C	G	-0.217555	0.0279005	7.20175e-15	0.0973936	7213	0.00832141	60.7846	-0.000500125	0.00906454	0.956	0.1044	1339300	79495	1259805	TRUE	8.48694e-15
Migraine_AllType	CNTN1	2974_61:Zhang et al.	contactin-1	Contactin-1	Q12860	rs10878949	12	40643054	C	A	0.163644	0.0226332	5.31711e-13	0.163871	7213	0.00733847	52.2622	9.9995e-05	0.0072529	0.989	0.163167	1339300	79495	1259805	TRUE	6.03491e-13
Migraine_AllType	CNTN2	3296_92:Ferkingstad et al.	CNTN2	Contactin-2	Q02246	rs1668874	1	205266653	G	A	-0.6635	0.01013	1e-200	0.90218	35374	0.0777021	4289.81	0.00020002	0.00886552	0.982	0.886083	1339300	79495	1259805	TRUE	0
Migraine_AllType	CNTN2	3296_92:Ferkingstad et al.	CNTN2	Contactin-2	Q02246	rs72755535	1	205007763	A	G	0.5393	0.015552	1e-200	0.0771	35373	0.0413904	1202.44	0.00509699	0.0107373	0.635	0.081283	1339300	79495	1259805	TRUE	8.81002e-253
Migraine_AllType	CNTN2	3296_92:Ferkingstad et al.	CNTN2	Contactin-2	Q02246	rs61824220	1	205391197	C	T	-0.2522	0.011786	1.397e-101	0.15289	35374	0.0164755	457.86	-0.00920221	0.00827298	0.266	0.148133	1339300	79495	1259805	TRUE	5.75461e-97
Migraine_AllType	CNTN2	3296_92:Ferkingstad et al.	CNTN2	Contactin-2	Q02246	rs114172378	1	205574159	A	C	-0.1903	0.025429	7.228e-14	0.02704	35375	0.0019055	56.0008	0.00350385	0.0187807	0.852	0.0239	1339300	79495	1259805	TRUE	1.91664e-13
Migraine_AllType	CNTN2	3296_92:Ferkingstad et al.	CNTN2	Contactin-2	Q02246	rs147777905	1	204797399	A	G	-0.1881	0.031898	3.702e-09	0.01765	35369	0.00122693	34.7717	0.0195967	0.0223224	0.38	0.018033	1339300	79495	1259805	TRUE	1.35833e-08
Migraine_AllType	CNTN2	3296_92:Ferkingstad et al.	CNTN2	Contactin-2	Q02246	rs61822298	1	205528471	T	C	-0.1047	0.018817	2.633e-08	0.05168	35373	0.00107449	30.9577	-0.016902	0.0134536	0.209	0.050883	1339300	79495	1259805	TRUE	1.22641e-07
Migraine_AllType	CNTN2	3296_92:Zhang et al.	CNTN2	Contactin-2	Q02246	rs7541409	1	205155669	T	A	0.792489	0.0229274	1e-200	0.131083	7213	0.143068	1194.42	0.00519647	0.00951568	0.585	0.12372	1339300	79495	1259805	TRUE	1.32362e-246
Migraine_AllType	CNTN2	3296_92:Zhang et al.	CNTN2	Contactin-2	Q02246	rs77224007	1	205105594	T	A	0.541536	0.0408199	1.05497e-39	0.0413836	7213	0.0232679	175.95	-0.0300984	0.0149932	0.0447003	0.04055	1339300	79495	1259805	TRUE	8.47533e-39
Migraine_AllType	CNTN2	3296_92:Zhang et al.	CNTN2	Contactin-2	Q02246	rs149866019	1	205143238	T	C	0.486253	0.0506208	1.01913e-21	0.0275198	7213	0.0126555	92.2457	0.0406044	0.0186308	0.0293002	0.0251	1339300	79495	1259805	TRUE	5.54695e-21
Migraine_AllType	CNTN2	3296_92:Zhang et al.	CNTN2	Contactin-2	Q02246	rs144716460	1	205291129	A	G	0.421484	0.0523034	8.9757e-16	0.0255788	7213	0.00885562	64.9205	-0.00700447	0.0167053	0.675	0.034733	1339300	79495	1259805	TRUE	1.32253e-15
Migraine_AllType	CNTN2	3296_92:Zhang et al.	CNTN2	Contactin-2	Q02246	rs72755831	1	204768590	T	C	0.331046	0.0561562	3.9135e-09	0.0224594	7213	0.00481216	34.7425	0.0028958	0.0172914	0.867	0.030183	1339300	79495	1259805	TRUE	4.59808e-09
Migraine_AllType	CNTN4	3298_52:Ferkingstad et al.	Contactin-4	Contactin-4	Q8IWV2	rs163352	3	3056357	C	G	-0.2871	0.010793	6.856e-156	0.80105	35365	0.0262724	707.551	-0.0140015	0.00755948	0.064	0.8	1339300	79495	1259805	TRUE	1.40318e-147
Migraine_AllType	CNTN4	3298_52:Ferkingstad et al.	Contactin-4	Contactin-4	Q8IWV2	rs1499126	3	2993909	G	A	-0.4912	0.035303	5.234e-44	0.01463	35372	0.00695649	193.584	0.0098018	0.0213395	0.646001	0.0188	1339300	79495	1259805	TRUE	2.10611e-42
Migraine_AllType	CNTN4	3298_52:Ferkingstad et al.	Contactin-4	Contactin-4	Q8IWV2	rs115370013	3	2159855	T	C	0.2332	0.017356	3.714e-41	0.06581	35261	0.00668674	180.523	-0.00409839	0.0122038	0.736999	0.061817	1339300	79495	1259805	TRUE	9.10668e-40
Migraine_AllType	CNTN4	3298_52:Ferkingstad et al.	Contactin-4	Contactin-4	Q8IWV2	rs9878112	3	2032831	G	T	-0.1063	0.012034	1.018e-18	0.15636	35249	0.00298112	78.0229	-0.00460057	0.00856099	0.590999	0.140767	1339300	79495	1259805	TRUE	6.1523e-18
Migraine_AllType	CNTN4	3298_52:Ferkingstad et al.	Contactin-4	Contactin-4	Q8IWV2	rs975334	3	2804632	A	G	0.0738	0.009116	5.692e-16	0.34311	35373	0.0024551	65.5359	-0.00270365	0.00622392	0.664	0.372667	1339300	79495	1259805	TRUE	2.40696e-15
Migraine_AllType	CNTN4	3298_52:Ferkingstad et al.	Contactin-4	Contactin-4	Q8IWV2	rs115510911	3	1887233	A	T	-0.1023	0.016194	2.667e-10	0.07857	35245	0.00151531	39.9042	0.00770028	0.0119405	0.519	0.067683	1339300	79495	1259805	TRUE	8.73596e-10
Migraine_AllType	CNTN4	3298_52:Ferkingstad et al.	Contactin-4	Contactin-4	Q8IWV2	rs1949342	3	2696709	T	G	-0.0816	0.014874	4.113e-08	0.09203	35367	0.00111278	30.0954	0.0071047	0.0112311	0.527	0.074483	1339300	79495	1259805	TRUE	1.08074e-07
Migraine_AllType	CNTN4	3298_52:Zhang et al.	Contactin-4	Contactin-4	Q8IWV2	rs10510230	3	2240446	C	A	-0.231596	0.0242057	1.46528e-21	0.136351	7213	0.0126325	91.518	-0.00080032	0.00817364	0.922	0.13625	1339300	79495	1259805	TRUE	1.85306e-21
Migraine_AllType	CNTN4	3298_52:Zhang et al.	Contactin-4	Contactin-4	Q8IWV2	rs12490123	3	2080171	C	T	0.401915	0.0449459	4.78091e-19	0.0356301	7213	0.0111009	79.9407	0.0267977	0.0152051	0.0779992	0.040367	1339300	79495	1259805	TRUE	1.77071e-18
Migraine_AllType	CNTN5	3299_29:Ferkingstad et al.	Contactin-5	Contactin-5	O94779	rs4528296	11	99222947	T	C	-0.4257	0.015189	7.616e-173	0.92558	35355	0.0249655	785.461	0.0110003	0.0108802	0.312	0.920767	1339300	79495	1259805	TRUE	2.78831e-165
Migraine_AllType	CNTN5	3299_29:Ferkingstad et al.	Contactin-5	Contactin-5	O94779	rs7131217	11	99438277	G	A	0.0892	0.009853	1.39e-19	0.20851	35353	0.00262623	81.9536	-0.00599795	0.00708148	0.397	0.222133	1339300	79495	1259805	TRUE	1.41443e-18
Migraine_AllType	CNTN5	3299_29:Ferkingstad et al.	Contactin-5	Contactin-5	O94779	rs770577	11	100014004	G	A	0.0508	0.008024	2.438e-10	0.53558	35351	0.00128379	40.0794	-0.0125015	0.00588352	0.0336001	0.531383	1339300	79495	1259805	TRUE	3.48601e-09
Migraine_AllType	CNTN5	3299_29:Ferkingstad et al.	Contactin-5	Contactin-5	O94779	rs666825	11	99703958	C	T	0.0458	0.007963	8.85e-09	0.47141	35354	0.00104539	33.079	-0.00240288	0.00586448	0.681999	0.43405	1339300	79495	1259805	TRUE	2.01939e-08
Migraine_AllType	CNTN5	3299_29:Zhang et al.	Contactin-5	Contactin-5	O94779	rs4528296	11	99222947	C	T	0.731417	0.0309376	4.44613e-119	0.0718148	7213	0.0713196	558.774	-0.0110003	0.0108802	0.312	0.079233	1339300	79495	1259805	TRUE	4.04216e-119
Migraine_AllType	CNTN5	3299_29:Zhang et al.	Contactin-5	Contactin-5	O94779	rs181469023	11	99300634	T	C	-0.529701	0.0726196	3.32489e-13	0.0129627	7213	0.00717994	53.1904	-0.0175023	0.0299529	0.559	0.00955	1339300	79495	1259805	TRUE	5.14362e-13
Migraine_AllType	CNTN5	3299_29:Zhang et al.	Contactin-5	Contactin-5	O94779	rs7109365	11	99125224	C	T	-0.129656	0.0207994	4.81432e-10	0.197629	7213	0.0053314	38.8475	0.00350385	0.00755942	0.643	0.186183	1339300	79495	1259805	TRUE	6.56827e-10
Migraine_AllType	CNTNAP2	6965_19:Ferkingstad et al.	CNTP2	Contactin-associated protein-like 2	Q9UHC6	rs850570	7	145685166	C	T	-0.4495	0.007021	1e-200	0.71171	35373	0.0829129	4098.61	-0.00039992	0.00650794	0.951	0.72315	1339300	79495	1259805	TRUE	0
Migraine_AllType	CNTNAP2	6965_19:Ferkingstad et al.	CNTP2	Contactin-associated protein-like 2	Q9UHC6	rs2462603	7	146116762	A	G	0.1341	0.00794	5.449e-64	0.49841	35375	0.00899131	285.228	-0.00450011	0.00590488	0.446	0.515983	1339300	79495	1259805	TRUE	2.41693e-61
Migraine_AllType	CNTNAP2	6965_19:Ferkingstad et al.	CNTP2	Contactin-associated protein-like 2	Q9UHC6	rs7790154	7	146364135	A	C	-0.1009	0.008973	2.466e-29	0.26969	35373	0.00401037	126.439	-0.00599795	0.00663497	0.366	0.2712	1339300	79495	1259805	TRUE	6.85625e-28
Migraine_AllType	CNTNAP2	6965_19:Ferkingstad et al.	CNTP2	Contactin-associated protein-like 2	Q9UHC6	rs117462905	7	146788809	C	A	0.2843	0.028828	6.08e-23	0.01987	35372	0.00314822	97.2524	-0.00769957	0.0200525	0.701	0.022217	1339300	79495	1259805	TRUE	4.13223e-22
Migraine_AllType	CNTNAP2	6965_19:Zhang et al.	CNTP2	Contactin-associated protein-like 2	Q9UHC6	rs850493	7	145616845	G	A	0.703988	0.0165634	1e-200	0.274782	7213	0.197523	1805.97	-0.00080032	0.00692549	0.908	0.272717	1339300	79495	1259805	TRUE	0
Migraine_AllType	CNTNAP2	6965_19:Zhang et al.	CNTP2	Contactin-associated protein-like 2	Q9UHC6	rs2462603	7	146116762	A	G	0.205417	0.0165737	6.36516e-35	0.499376	7213	0.021098	153.572	-0.00450011	0.00590488	0.446	0.515983	1339300	79495	1259805	TRUE	1.50086e-34
Migraine_AllType	COCH	7227_75:Ferkingstad et al.	COCH	Cochlin	O43405	rs12894896	14	30866104	A	T	0.4291	0.012879	1e-200	0.12013	35363	0.038924	1110.01	0.00499749	0.00895974	0.577	0.124733	1339300	79495	1259805	TRUE	1.75605e-233
Migraine_AllType	COCH	7227_75:Ferkingstad et al.	COCH	Cochlin	O43405	rs141551312	14	30728783	A	T	0.4286	0.039982	8.217e-27	0.01087	35362	0.00395018	114.908	-0.0180011	0.0228095	0.43	0.017517	1339300	79495	1259805	TRUE	1.49151e-25
Migraine_AllType	COCH	7227_75:Ferkingstad et al.	COCH	Cochlin	O43405	rs80052596	14	30379772	A	G	0.1092	0.016984	1.281e-10	0.06723	35359	0.00149559	41.3372	0.0155977	0.0129942	0.23	0.054283	1339300	79495	1259805	TRUE	7.6345e-10
Migraine_AllType	COCH	7227_75:Zhang et al.	COCH	Cochlin	O43405	rs28400019	14	30874288	A	G	0.711235	0.0240692	2.9994e-181	0.118328	7213	0.105548	872.936	0.0034042	0.00956808	0.722	0.118417	1339300	79495	1259805	TRUE	2.53522e-183
Migraine_AllType	COCH	7227_75:Zhang et al.	COCH	Cochlin	O43405	rs1108282	14	30884041	C	A	-0.209045	0.0202697	9.12258e-25	0.210176	7213	0.0145085	106.332	0.00960374	0.00739411	0.194	0.201633	1339300	79495	1259805	TRUE	2.89299e-24
Migraine_AllType	COCH	7227_75:Zhang et al.	COCH	Cochlin	O43405	rs12888555	14	30777652	T	C	-0.136795	0.0175797	8.17221e-15	0.347775	7213	0.00848919	60.5337	-0.000300045	0.00531721	0.955	0.358517	1339300	79495	1259805	TRUE	9.63376e-15
Migraine_AllType	COCH	7227_75:Zhang et al.	COCH	Cochlin	O43405	rs141551312	14	30728783	A	T	0.361124	0.0640921	1.82237e-08	0.0173991	7213	0.00445909	31.7383	-0.0180011	0.0228095	0.43	0.017517	1339300	79495	1259805	TRUE	2.75525e-08
Migraine_AllType	COL10A1	15653_9:Ferkingstad et al.	COAA1	Collagen alpha-1(X) chain	Q03692	rs9488842	6	116123005	C	A	-0.2512	0.008777	3.897e-180	0.26724	35354	0.0247134	819.073	-0.00859685	0.00669325	0.199	0.2491	1339300	79495	1259805	TRUE	1.01074e-171
Migraine_AllType	COL10A1	15653_9:Ferkingstad et al.	COAA1	Collagen alpha-1(X) chain	Q03692	rs11968601	6	115812696	T	C	-0.146	0.014746	4.132e-23	0.0745	35355	0.00293947	98.0241	-0.002002	0.0117756	0.865	0.063783	1339300	79495	1259805	TRUE	2.02238e-22
Migraine_AllType	COL10A1	15653_9:Ferkingstad et al.	COAA1	Collagen alpha-1(X) chain	Q03692	rs980214	6	116568413	G	T	0.0662	0.008072	2.383e-16	0.61034	35354	0.00208451	67.2557	-0.00799793	0.00610259	0.19	0.63795	1339300	79495	1259805	TRUE	3.22251e-15
Migraine_AllType	COL10A1	15653_9:Ferkingstad et al.	COAA1	Collagen alpha-1(X) chain	Q03692	rs1084887	6	116641979	T	C	-0.0481	0.008624	2.443e-08	0.29945	35354	0.000970697	31.1063	0.00219758	0.0064671	0.734	0.276133	1339300	79495	1259805	TRUE	5.0443e-08
Migraine_AllType	COL10A1	15653_9:Zhang et al.	COAA1	Collagen alpha-1(X) chain	Q03692	rs9488842	6	116123005	C	A	-0.362481	0.0183708	1.9009e-84	0.26577	7213	0.0512789	389.219	-0.00859685	0.00669325	0.199	0.2491	1339300	79495	1259805	TRUE	6.66081e-84
Migraine_AllType	COL10A1	15653_9:Zhang et al.	COAA1	Collagen alpha-1(X) chain	Q03692	rs17078099	6	116594928	C	T	-0.387533	0.0627005	6.72925e-10	0.0177457	7213	0.00523558	38.1905	-0.0194989	0.0226832	0.39	0.016283	1339300	79495	1259805	TRUE	1.09767e-09
Migraine_AllType	COL15A1	8974_172:Ferkingstad et al.	COFA1	Collagen alpha-1(XV) chain	P39059	rs7851057	9	98883308	T	A	0.1595	0.008795	1.656e-73	0.66485	35343	0.0113374	328.871	-0.00279609	0.00625765	0.655	0.687783	1339300	79495	1259805	TRUE	6.98908e-71
Migraine_AllType	COL15A1	8974_172:Ferkingstad et al.	COFA1	Collagen alpha-1(XV) chain	P39059	rs16918163	9	99051270	G	A	0.2481	0.014367	8.142e-67	0.09172	35343	0.0102557	298.193	0.00669752	0.00950414	0.481	0.107133	1339300	79495	1259805	TRUE	3.94646e-64
Migraine_AllType	COL15A1	8974_172:Ferkingstad et al.	COFA1	Collagen alpha-1(XV) chain	P39059	rs56997979	9	98978115	A	G	0.0662	0.011187	3.27e-09	0.17075	35343	0.00124106	35.0158	0.00899938	0.00834764	0.281	0.144633	1339300	79495	1259805	TRUE	1.4536e-08
Migraine_AllType	COL15A1	8974_172:Ferkingstad et al.	COFA1	Collagen alpha-1(XV) chain	P39059	rs4743282	9	98817109	A	G	0.0517	0.008806	4.339e-09	0.6459	35339	0.00122265	34.4667	-0.0166014	0.00617846	0.00721008	0.65005	1339300	79495	1259805	TRUE	8.18257e-08
Migraine_AllType	COL15A1	8974_172:Zhang et al.	COFA1	Collagen alpha-1(XV) chain	P39059	rs7867960	9	98999434	C	T	0.350249	0.01685	2.99599e-93	0.368293	7213	0.0570812	431.95	0.00950469	0.00609672	0.119	0.37295	1339300	79495	1259805	TRUE	1.34515e-92
Migraine_AllType	COL15A1	8974_172:Zhang et al.	COFA1	Collagen alpha-1(XV) chain	P39059	rs71501884	9	98941784	C	T	0.209968	0.0185439	1.79271e-29	0.260641	7213	0.0169916	128.169	-0.0152964	0.00658058	0.0201002	0.286033	1339300	79495	1259805	TRUE	1.45436e-28
Migraine_AllType	COL18A1	2201_17:Ferkingstad et al.	Endostatin	Endostatin	P39060	rs11909509	21	45445445	A	G	-0.1652	0.00997	1.167e-61	0.21036	35252	0.00906656	274.54	-0.00589736	0.007313	0.42	0.200567	1339300	79495	1259805	TRUE	4.65785e-59
Migraine_AllType	COL18A1	2201_17:Ferkingstad et al.	Endostatin	Endostatin	P39060	rs17004785	21	45512704	C	G	-0.155	0.014736	7.103e-26	0.0837	35247	0.00368516	110.632	-0.00790113	0.00975574	0.418	0.1055	1339300	79495	1259805	TRUE	1.21845e-24
Migraine_AllType	COL18A1	2201_17:Ferkingstad et al.	Endostatin	Endostatin	P39060	rs364984	21	45953498	T	C	-0.0612	0.008545	7.953e-13	0.36585	35160	0.00173791	51.2925	0.0117013	0.00619463	0.0589006	0.3366	1339300	79495	1259805	TRUE	1.32606e-11
Migraine_AllType	COL18A1	2201_17:Zhang et al.	Endostatin	Endostatin	P39060	rs11909692	21	45459774	G	C	-0.30326	0.0204513	5.03846e-49	0.203591	7213	0.0298233	219.82	-0.00549507	0.00725821	0.449	0.200683	1339300	79495	1259805	TRUE	1.23218e-48
Migraine_AllType	COL18A1	2201_17:Zhang et al.	Endostatin	Endostatin	P39060	rs17004785	21	45512704	C	G	-0.261808	0.0273872	1.58665e-21	0.102315	7213	0.012591	91.3587	-0.00790113	0.00975574	0.418	0.1055	1339300	79495	1259805	TRUE	3.30473e-21
Migraine_AllType	COL2A1	18875_125:Ferkingstad et al.	Chondrocalcin	Chondrocalcin	P02458	rs75472809	12	48268434	G	A	-0.6875	0.020815	1e-200	0.03599	35363	0.0327974	1090.86	0.0247024	0.0183396	0.178	0.02695	1339300	79495	1259805	TRUE	9.63956e-228
Migraine_AllType	COL2A1	18875_125:Ferkingstad et al.	Chondrocalcin	Chondrocalcin	P02458	rs78995501	12	48014378	T	C	-0.6934	0.008485	1e-200	0.11642	35364	0.098917	6677.89	-0.0196008	0.00975482	0.0445	0.101383	1339300	79495	1259805	TRUE	0
Migraine_AllType	COL2A1	18875_125:Ferkingstad et al.	Chondrocalcin	Chondrocalcin	P02458	rs61940778	12	48490827	T	C	0.3409	0.01786	3.22e-81	0.05488	35364	0.0120555	364.306	0.0101978	0.012484	0.414	0.05465	1339300	79495	1259805	TRUE	7.7277e-78
Migraine_AllType	COL2A1	18875_125:Ferkingstad et al.	Chondrocalcin	Chondrocalcin	P02458	rs7980392	12	48379346	C	T	0.3258	0.017908	5.885e-74	0.05246	35364	0.0105526	330.966	0.040998	0.0155913	0.00855008	0.034717	1339300	79495	1259805	TRUE	1.26534e-68
Migraine_AllType	COL2A1	18875_125:Ferkingstad et al.	Chondrocalcin	Chondrocalcin	P02458	rs78697997	12	47945957	C	G	0.2842	0.022145	1.066e-37	0.03497	35362	0.00545148	164.692	-0.0034961	0.0198221	0.86	0.026367	1339300	79495	1259805	TRUE	1.46437e-36
Migraine_AllType	COL2A1	18875_125:Ferkingstad et al.	Chondrocalcin	Chondrocalcin	P02458	rs141290737	12	47880628	A	G	0.3504	0.037839	2.039e-20	0.01115	35357	0.00270747	85.7481	0.040998	0.0310002	0.186	0.009733	1339300	79495	1259805	TRUE	4.4868e-19
Migraine_AllType	COL2A1	18875_125:Ferkingstad et al.	Chondrocalcin	Chondrocalcin	P02458	rs74710913	12	48035844	A	G	0.2411	0.033542	6.575e-13	0.01398	35364	0.00160257	51.6645	0.00489799	0.0241075	0.839	0.015467	1339300	79495	1259805	TRUE	1.66099e-12
Migraine_AllType	COL2A1	18875_125:Zhang et al.	Chondrocalcin	Chondrocalcin	P02458	rs719008	12	48022269	T	G	-0.449708	0.0163818	6.95531e-158	0.390683	7213	0.0962851	753.386	-0.00450011	0.00609072	0.46	0.400267	1339300	79495	1259805	TRUE	5.97733e-159
[truncated: 34,578 more rows]

## Sheet: STable3
Supplementary Table 3 Characteristics of included genetic instruments using the UK Biobank Pharma Proteomics Project
[truncated: 27,626 more rows]

## Sheet: STable4
Supplementary Table 4 Characteristics of included genetic instruments using the CSF data
[truncated: 3,950 more rows]

[truncated: 14 more sheets: STable5, STable6, STable7, STable8, STable9, STable10, STable11, STable12, STable13, STable14, STable15, STable16, STable17, Sheet4]
